# Supplementary material for: Transcriptome Profile of the Rat Adrenal Gland: Parenchymal and Interstitial Cells
Source: Int J Mol Sci. 2023 May 23;24(11):9159. doi: 10.3390/ijms24119159 (PMC10253150; doi:10.3390/ijms24119159)
Supplement: Supplementary file 1 [file ijms-24-09159-s001.zip]

Archive with 1 entries (1 files):
- Microarray Raw Data - supplementary data.xlsx
