# Supplementary material for: Transcriptome Profile of the Rat Adrenal Gland: Parenchymal and Interstitial Cells
Source: Int J Mol Sci. 2023 May 23;24(11):9159. doi: 10.3390/ijms24119159 (PMC10253150; doi:10.3390/ijms24119159)
Supplement: Supplementary file 1 [file ijms-24-09159-s001.zip › Microarray Raw Data - supplementary data.xlsx]

## Sheet: wyniki wszystkie
PROBEID	ENTREZID	SYMBOL	GENENAME	zg1..cel	zg2.cel	zg3.cel	zg4.cel	zf1.cel	zf2.cel	zf3.cel	zf4.cel	r1.cel	r2.cel	r3.cel	r4.cel	mean ZG	mean ZF	mean R	fold.ZG_ZF	fold.ZG_R	fold.ZF_R	ratio.ZG_ZF	ratio.ZG_R	ratio.ZF_R	p.ZG_ZF	p.ZG_R	p.ZF_R	adj.p.ZG_ZF	adj.p.ZG_R	adj.p.ZF_R
17610330	292438	Vom2r2	vomeronasal 2 receptor, 2	3.83905	3.92925	3.86331	4.38976	3.64861	4.17447	3.29339	3.72199	4.02225	4.49446	3.2826	4.23055	4.00534	3.70961	4.00746	1.22751	0.998533	0.813464	1.22751	-1.00147	-1.22931	0.238822	0.993094	0.23564	0.487503	0.994989	0.352475
17610335	502213	Vom2r3	vomeronasal 2 receptor, 3	3.35569	3.04789	3.23117	4.19443	3.1044	3.98434	3.488	2.71202	4.00686	4.63271	2.89858	3.47353	3.4573	3.32219	3.75292	1.09818	0.814722	0.741887	1.09818	-1.22741	-1.34791	0.708329	0.417489	0.243585	0.857551	0.558721	0.361416
17610349	308257	Vom2r6	vomeronasal 2 receptor, 6	5.51661	5.47771	5.76043	5.43023	7.56379	7.02586	6.14474	6.01152	7.52869	7.84342	6.5523	5.90352	5.54625	6.68648	6.95698	0.453686	0.376119	0.829031	-2.20417	-2.65873	-1.20623	0.0112505	0.00283968	0.500446	0.0769485	0.0128962	0.617529
17610419	292464	Katna1	katanin catalytic subunit A1	6.30606	5.72534	6.0613	5.80161	5.69519	5.74006	5.66062	5.72779	5.57562	5.18	4.88048	5.18284	5.97358	5.70592	5.20473	1.20386	1.7039	1.41537	1.20386	1.7039	1.41537	0.106048	0.000206329	0.00597228	0.305236	0.00171169	0.0209453
17610432	361449	Ppil4	peptidylprolyl isomerase like 4	6.91692	6.51805	6.80318	6.59366	6.82736	6.62819	7.02996	6.46969	6.70092	6.7023	6.27742	6.39315	6.70795	6.7388	6.51845	0.978846	1.14037	1.16502	-1.02161	1.14037	1.16502	0.840728	0.228996	0.165622	0.92585	0.361507	0.269858
17610448	308266	Zc3h12d	zinc finger CCCH type containing 12D	4.8462	4.62579	4.47415	4.32436	4.85696	4.61644	4.68822	4.54799	4.26432	4.29876	4.66557	4.42687	4.56763	4.6774	4.41388	0.926731	1.11245	1.2004	-1.07906	1.11245	1.2004	0.432669	0.276853	0.0728216	0.665874	0.415866	0.14319
17610464	308282	Shprh	SNF2 histone linker PHD RING helicase	6.3122	6.43777	6.24432	6.19041	6.45328	6.48105	5.93893	6.18175	6.55452	6.59361	5.98724	6.40302	6.29618	6.26375	6.3846	1.02273	0.940553	0.91965	1.02273	-1.0632	-1.08737	0.837675	0.578257	0.449567	0.924177	0.701166	0.572784
17610500	308283	Fbxo30	F-box protein 30	6.19453	6.18403	6.28354	6.01966	6.42376	6.07673	6.50237	6.19821	6.2134	5.93854	5.99043	5.82728	6.17044	6.30027	5.99241	0.913941	1.13134	1.23787	-1.09416	1.13134	1.23787	0.322242	0.181186	0.0289162	0.568758	0.303062	0.0700064
17610505	114005	Epm2a	EPM2A glucan phosphatase, laforin	6.14421	6.29187	6.06425	5.79461	7.00703	6.76285	5.17814	5.18184	6.89481	5.405	6.82843	5.88915	6.07373	6.03247	6.25435	1.02902	0.882326	0.857445	1.02902	-1.13337	-1.16626	0.922474	0.671124	0.602541	0.965796	0.776685	0.705975
17610523	680891	Sf3b5	splicing factor 3b, subunit 5	7.29944	6.89227	7.1886	7.07644	7.67557	7.487	7.23976	7.23037	7.16751	7.48619	7.08827	7.0935	7.11419	7.40817	7.20887	0.815646	0.93648	1.14814	-1.22602	-1.06783	1.14814	0.0546384	0.510582	0.177101	0.204943	0.643946	0.284175
17610530	25157	Plagl1	PLAG1 like zinc finger 1	7.30471	8.63603	7.83134	8.13116	5.60742	6.02501	6.04443	5.09582	7.48334	7.47949	7.28464	7.77247	7.97581	5.69317	7.50498	4.86567	1.3859	0.284833	4.86567	1.3859	-3.51083	3.96642e-07	0.0890345	5.81037e-06	4.31451e-05	0.179083	0.000105058
17610541	292485	Fuca2	alpha-L-fucosidase 2	6.6069	6.38724	6.14287	6.11116	6.32215	6.18722	6.40039	6.12062	5.922	5.89599	5.86834	6.14713	6.31204	6.25759	5.95837	1.03846	1.27781	1.23049	1.03846	1.27781	1.23049	0.682306	0.0167111	0.0375007	0.84416	0.0501813	0.0856249
17610551	361453	Adat2	adenosine deaminase, tRNA-specific 2	6.72013	6.80782	6.76781	6.68865	6.4483	6.47073	6.36283	6.07912	6.28686	6.81856	6.59799	6.14121	6.7461	6.34025	6.46115	1.32487	1.21837	0.919612	1.32487	1.21837	-1.08742	0.0149652	0.0719932	0.422912	0.0920752	0.151907	0.546869
17610557	29721	Hivep2	human immunodeficiency virus type I enhancer binding protein 2	6.39484	6.44958	6.46527	6.47445	6.55898	6.36038	6.68027	6.63602	6.62966	6.11707	6.80327	6.52331	6.44603	6.55891	6.51833	0.924739	0.951123	1.02853	-1.08139	-1.05139	1.02853	0.427633	0.609007	0.773283	0.662624	0.726628	0.843305
17610582	114490	Cited2	Cbp/p300-interacting transactivator, with Glu/Asp-rich carboxy-terminal domain, 2	9.62251	9.55309	9.3263	8.40904	9.80925	10.6412	9.80225	8.5102	10.3632	9.91823	10.5876	8.9397	9.22774	9.69071	9.95219	0.725488	0.605225	0.834231	-1.37838	-1.65228	-1.19871	0.294373	0.110291	0.54827	0.541329	0.210324	0.661651
17610586	308622	Txlnb	taxilin beta	4.32187	4.40154	4.09026	4.38094	4.18561	4.3828	4.28786	4.29261	4.30138	4.09105	4.36508	4.11957	4.29865	4.28722	4.21927	1.00796	1.05657	1.04823	1.00796	1.05657	1.04823	0.920245	0.490659	0.554287	0.965327	0.625785	0.666841
17610611	292944	Reps1	RALBP1 associated Eps domain containing 1	5.64697	5.75193	5.75471	5.59159	5.57313	5.69205	5.75449	5.67856	6.37069	5.9978	6.37121	6.42066	5.6863	5.67456	6.29009	1.00817	0.658021	0.652689	1.00817	-1.51971	-1.53212	0.919997	0.000118896	9.871e-05	0.965242	0.00111338	0.000969769
17610635	308631	Nhsl1	NHS-like 1	4.45416	4.76013	4.6424	4.57997	4.48577	4.91815	4.5816	4.28092	5.05284	5.00234	4.82088	5.16299	4.60917	4.56661	5.00976	1.02994	0.757546	0.735528	1.02994	-1.32005	-1.35957	0.763338	0.0118267	0.00642548	0.886119	0.0384156	0.0220959
17610659	116465	Ifngr1	interferon gamma receptor 1	9.13588	8.62882	8.73818	8.83436	9.19576	8.71111	8.65531	9.02332	9.16821	8.70789	8.41232	8.82967	8.83431	8.89637	8.77952	0.95789	1.0387	1.08437	-1.04396	1.0387	1.08437	0.726775	0.757651	0.513015	0.867599	0.840855	0.62859
17610677	308716	Il20ra	interleukin 20 receptor subunit alpha	4.01296	3.6963	3.57199	3.73109	3.96557	3.55399	3.68119	3.53678	7.07254	7.06524	6.15268	7.78087	3.75309	3.68438	7.01783	1.04877	0.104043	0.0992044	1.04877	-9.61141	-10.0802	0.78852	3.16957e-09	2.41426e-09	0.899444	2.02331e-07	1.75544e-07
17610691	365057	Map3k5	mitogen-activated protein kinase kinase kinase 5	5.87768	6.47487	6.12266	5.98541	5.97889	6.96628	6.23825	5.99515	5.35426	5.86835	6.21534	5.23979	6.11515	6.29464	5.66943	0.883016	1.36199	1.54243	-1.13248	1.36199	1.54243	0.475563	0.0900407	0.0228988	0.700383	0.18052	0.0586245
17610750	293016	Map7	microtubule-associated protein 7	7.1445	7.59239	7.36441	7.2516	6.76955	6.94279	6.94568	6.95016	6.09158	6.43342	6.624	6.5486	7.33822	6.90204	6.4244	1.35302	1.88403	1.39247	1.35302	1.88403	1.39247	0.00622902	9.3853e-06	0.00338874	0.0518335	0.000145178	0.0136321
17610790	100911069	Mtfr2	mitochondrial fission regulator 2	3.34632	3.11787	3.78066	3.46378	3.64438	3.58289	3.93608	3.63725	3.70555	3.34591	3.26301	3.51575	3.42715	3.70015	3.45755	0.8276	0.979149	1.18312	-1.20831	-1.0213	1.18312	0.0914605	0.843017	0.129649	0.279082	0.898879	0.223511
17610801	308923	Ahi1	Abelson helper integration site 1	6.75014	7.02802	6.68639	6.73508	6.66067	6.66779	6.49373	6.69006	7.86984	8.13493	7.79136	8.41541	6.79991	6.62806	8.05288	1.1265	0.419582	0.372466	1.1265	-2.38333	-2.68481	0.241216	3.6301e-07	7.4832e-08	0.490083	1.00526e-05	2.72786e-06
17610827	293408	Hbs1l	HBS1-like translational GTPase	7.61745	7.66628	7.73463	7.72438	7.87766	7.76128	8.07921	7.95879	7.46416	7.53177	7.51826	7.43488	7.68569	7.91924	7.48727	0.85054	1.14744	1.34907	-1.17572	1.14744	1.34907	0.036606	0.0698515	0.000767277	0.160714	0.148634	0.00453594
17610845	685750	Aldh8a1	aldehyde dehydrogenase 8 family, member A1	3.5619	3.24953	3.33992	3.4725	3.48879	3.53951	3.54083	3.5179	3.28434	3.20671	3.50015	3.29208	3.40596	3.52176	3.32082	0.922872	1.06079	1.14945	-1.08357	1.06079	1.14945	0.299751	0.441711	0.082689	0.546124	0.58033	0.157689
17610935	309550	L3mbtl3	L3MBTL histone methyl-lysine binding protein 3	5.64307	5.49915	5.2723	5.46349	5.43354	5.23011	5.08737	5.30396	4.91226	5.08327	4.66278	4.39994	5.4695	5.26375	4.76456	1.15329	1.63008	1.41341	1.15329	1.63008	1.41341	0.18667	0.000303008	0.00457062	0.424581	0.00230425	0.0171771
17610961	498987	Tmem200a	transmembrane protein 200A	7.22905	7.34911	7.16919	7.16561	7.29988	7.39685	7.16411	7.27805	6.56189	6.80557	6.95065	6.36974	7.22824	7.28472	6.67196	0.961606	1.47047	1.52918	-1.03993	1.47047	1.52918	0.667803	0.000702394	0.000303412	0.835531	0.00437637	0.002268
17610974	361458	Akap7	A-kinase anchoring protein 7	6.74347	6.72695	6.48813	6.47597	6.47221	6.37288	6.20664	6.08989	6.73645	6.41129	7.16673	6.15157	6.60863	6.2854	6.61651	1.25113	0.994554	0.794927	1.25113	-1.00548	-1.25798	0.0995674	0.966326	0.0923277	0.293543	0.978561	0.171923
17610996	54410	Enpp3	ectonucleotide pyrophosphatase/phosphodiesterase 3	5.33836	6.09647	5.75566	6.95214	4.10136	4.30114	4.21005	4.40158	4.44205	4.64396	4.36946	4.44515	6.03566	4.25353	4.47515	3.43933	2.94957	0.8576	3.43933	2.94957	-1.16604	4.36203e-06	1.86574e-05	0.384889	0.000265967	0.00025781	0.509129
17611024	85496	Enpp1	ectonucleotide pyrophosphatase/phosphodiesterase 1	3.89216	4.02	3.93879	4.88329	3.40286	3.79711	4.0297	3.68493	4.6654	4.01851	3.87279	4.25298	4.18356	3.72865	4.20242	1.3707	0.987011	0.72008	1.3707	-1.01316	-1.38874	0.0641478	0.934793	0.0550376	0.226259	0.959603	0.115082
17611050	319107	Taar9	trace amine-associated receptor 9	3.02903	3.71935	3.53031	3.58628	3.95918	3.52888	3.28081	3.43274	3.4942	3.54578	3.2397	3.62394	3.46624	3.5504	3.47591	0.943336	0.993326	1.05299	-1.06007	-1.00672	1.05299	0.631615	0.955923	0.670984	0.813881	0.972662	0.764934
17611052	319105	Taar8c	trace amine-associated receptor 8c	4.21452	4.54531	4.62455	4.91544	5.24466	5.01906	4.42275	4.71799	4.57628	4.90978	3.94637	4.15205	4.57495	4.85111	4.39612	0.825785	1.13197	1.37078	-1.21097	1.13197	1.37078	0.237641	0.437737	0.0614735	0.485939	0.577295	0.125447
17611060	294124	Taar6	trace amine-associated receptor 6	2.97892	2.46267	3.13279	3.05912	3.32024	3.14644	3.16776	3.30189	3.37822	2.87634	2.93141	3.12919	2.90838	3.23408	3.07879	0.797908	0.888589	1.11365	-1.25328	-1.12538	1.11365	0.0538846	0.289549	0.332816	0.203406	0.429762	0.457564
17611062	65139	Rps12	ribosomal protein S12	5.11619	4.83553	5.1299	4.93003	4.60735	5.02176	4.50578	4.83253	4.57263	4.37913	4.71357	4.33927	5.00291	4.74185	4.50115	1.19836	1.41594	1.18157	1.19836	1.41594	1.18157	0.0785353	0.00262555	0.102034	0.253947	0.0121676	0.185649
17611079	292172	Eya4	EYA transcriptional coactivator and phosphatase 4	5.1198	4.14549	4.24423	4.27277	4.94701	5.31116	5.52135	4.67669	5.77783	4.95083	5.95095	4.58722	4.44557	5.11405	5.31671	0.629169	0.546716	0.868949	-1.5894	-1.8291	-1.15081	0.0429208	0.0115963	0.510845	0.177817	0.0378663	0.626553
17611107	252856	Tcf21	transcription factor 21	6.14373	5.98933	5.48868	6.30215	4.2432	4.57132	4.49737	4.34277	5.63641	5.26021	5.14938	5.54085	5.98097	4.41367	5.39671	2.96351	1.49927	0.505911	2.96351	1.49927	-1.97663	2.46848e-07	0.00401325	4.70861e-05	2.89344e-05	0.0168628	0.000547205
17611112	689030	Tbpl1	TATA-box binding protein like 1	7.7966	7.4902	7.93705	7.44304	7.18641	7.33631	7.27894	6.95523	7.8923	7.40545	7.45738	7.7453	7.66672	7.18922	7.62511	1.39233	1.02927	0.73924	1.39233	1.02927	-1.35274	0.00672126	0.786062	0.0116466	0.0545112	0.861082	0.034654
17611128	361459	Clvs2	clavesin 2	2.97326	2.66917	3.14971	3.08614	3.2104	3.5947	3.19801	2.89638	5.36299	5.00141	4.29466	5.5945	2.96957	3.22487	5.06339	0.837813	0.23426	0.279609	-1.19358	-4.26876	-3.57642	0.297604	3.8873e-07	1.80981e-06	0.544619	1.0529e-05	3.96265e-05
17611150	292188	Rnf217	ring finger protein 217	5.84856	6.14734	6.12476	6.09861	5.63095	5.98476	5.59879	5.59225	6.8299	6.60144	6.66999	6.90655	6.05482	5.70169	6.75197	1.27733	0.616789	0.482874	1.27733	-1.6213	-2.07093	0.0138007	7.01619e-05	7.86789e-07	0.0877061	0.000736672	2.02613e-05
17611159	689256	Tpd52l1	TPD52 like 1	5.15953	5.65951	5.34837	5.63434	4.00635	4.07847	4.05969	3.96478	4.70629	4.4157	4.60985	4.49913	5.45044	4.02732	4.55774	2.68164	1.85664	0.692352	2.68164	1.85664	-1.44435	1.96064e-08	5.39531e-06	0.000873902	4.10135e-06	9.29784e-05	0.00494896
17611170	155430	Hey2	hes-related family bHLH transcription factor with YRPW motif 2	4.0553	4.35394	4.55877	4.27229	3.86057	3.89407	4.98493	4.17184	4.4327	4.44795	4.40678	4.38548	4.31008	4.22785	4.41823	1.05865	0.927775	0.876378	1.05865	-1.07785	-1.14106	0.693339	0.60472	0.367043	0.849646	0.723483	0.491544
17611176	498995	Ncoa7	nuclear receptor coactivator 7	5.70265	5.66136	5.6746	5.58354	6.07322	6.22766	6.37814	5.8759	5.88416	6.064	6.13082	6.12459	5.65554	6.13873	6.05089	0.715393	0.760301	1.06277	-1.39783	-1.31527	1.06277	0.00123568	0.00528065	0.47611	0.0182625	0.0207637	0.596651
17611200	246769	Hint3	histidine triad nucleotide binding protein 3	7.7353	7.42256	7.37012	7.20014	7.73723	7.50753	7.19743	7.16887	7.73303	7.41481	7.50405	6.70997	7.43203	7.40276	7.34046	1.02049	1.06553	1.04413	1.02049	1.06553	1.04413	0.888013	0.660535	0.76466	0.949238	0.767567	0.837159
17611207	378794	Trmt11	tRNA methyltransferase 11 homolog	5.72881	5.02384	4.99896	5.23028	5.60511	4.92325	4.60985	4.8733	5.10097	5.05527	4.76981	4.45674	5.24547	5.00288	4.8457	1.18312	1.3193	1.1151	1.18312	1.3193	1.1151	0.289892	0.0913309	0.487782	0.537299	0.182407	0.607472
17611225	689399	Cenpw	centromere protein W	4.12302	3.88241	4.21773	3.98427	4.04312	3.84301	3.88212	4.14074	4.23301	3.82317	3.55424	4.00559	4.05186	3.97725	3.904	1.05307	1.10792	1.05208	1.05307	1.10792	1.05208	0.614473	0.324579	0.620898	0.8009	0.467362	0.722433
17611232	498997	Rspo3	R-spondin 3	5.36941	6.44768	5.57709	5.94274	3.48851	2.75303	3.55335	3.10483	3.42185	3.78582	3.26507	3.58217	5.83423	3.22493	3.51373	6.10206	4.99506	0.818585	6.10206	4.99506	-1.22162	1.56196e-08	6.88806e-08	0.224345	3.42549e-06	2.4347e-06	0.339728
17611246	308051	Rnf146	ring finger protein 146	6.03936	5.93217	5.92922	6.18163	6.04378	5.71744	5.78904	5.89043	6.2143	5.85	5.58586	5.85493	6.0206	5.86017	5.87628	1.11762	1.10521	0.9889	1.11762	1.10521	-1.01122	0.258012	0.306779	0.907474	0.507745	0.448329	0.941037
17611264	100911237	LOC100911237	zinc finger protein 420-like	2.51647	3.00241	2.87323	3.0473	3.1921	2.82465	3.12637	2.92527	3.3751	3.4911	3.08279	3.45161	2.85985	3.0171	3.35015	0.896737	0.711878	0.793854	-1.11515	-1.40473	-1.25968	0.292885	0.00422658	0.0362612	0.540201	0.0175853	0.0835101
17611272	157074	Sdha	succinate dehydrogenase complex flavoprotein subunit A	9.92044	9.63271	9.78175	9.84892	10.1638	9.98211	10.1831	10.1834	9.1226	9.27326	9.18274	9.19337	9.79595	10.1281	9.193	0.794367	1.51883	1.912	-1.25886	1.51883	1.912	0.00645454	4.51761e-05	3.28795e-07	0.0532325	0.000522053	9.71875e-06
17611290	308061	Pdcd6	programmed cell death 6	9.15721	8.96028	9.00965	9.03575	9.26187	8.98463	9.28664	9.23706	8.55586	8.71364	8.5303	8.33655	9.04072	9.19255	8.53409	0.900111	1.42073	1.5784	-1.11097	1.42073	1.5784	0.206872	0.000580681	5.03148e-05	0.449734	0.00378138	0.000571549
17611325	308064	Cep72	centrosomal protein 72	3.72592	3.66718	3.96918	3.47923	3.81217	3.77356	3.69276	3.7196	3.30677	3.32349	3.3199	3.13489	3.71038	3.74952	3.27126	0.973233	1.35577	1.39306	-1.0275	1.35577	1.39306	0.739527	0.00191915	0.000984775	0.874226	0.00953753	0.00539616
17611354	308068	Nkd2	NKD inhibitor of WNT signaling pathway 2	5.26937	5.59949	5.45353	5.95873	5.35276	5.01111	5.45152	6.18044	5.50629	5.27714	5.45092	5.4355	5.57028	5.49896	5.41746	1.05068	1.11174	1.05811	1.05068	1.11174	1.05811	0.738036	0.476826	0.70254	0.873183	0.612914	0.789092
17611428	679812	Plekhg1	pleckstrin homology and RhoGEF domain containing G1	4.69207	5.51526	4.94578	4.68337	4.57712	5.09576	5.24448	5.10052	4.83175	4.95139	4.8907	4.92285	4.95912	5.00447	4.89917	0.969056	1.04243	1.07571	-1.03193	1.04243	1.07571	0.807779	0.747938	0.573942	0.908657	0.834404	0.683862
17611443	361472	Mthfd1l	methylenetetrahydrofolate dehydrogenase (NADP+ dependent) 1-like	5.15417	4.3959	4.2094	4.30441	4.87592	4.15084	3.91331	3.65846	5.06975	4.2463	4.44511	4.98901	4.51597	4.14963	4.68754	1.28908	0.887873	0.688766	1.28908	-1.12629	-1.45187	0.200638	0.539527	0.0686601	0.442152	0.668911	0.136887
17611483	83425	Akap12	A-kinase anchoring protein 12	6.92141	6.13629	6.22583	6.18679	7.34807	7.22992	7.19684	6.35203	6.89041	6.36556	6.67078	5.91719	6.36758	7.03172	6.46099	0.631066	0.937308	1.48528	-1.58462	-1.06689	1.48528	0.0197143	0.716947	0.0401766	0.11022	0.811302	0.090141
17611493	292267	Armt1	acidic residue methyltransferase 1	7.16918	7.08609	7.24856	7.05191	7.07145	6.375	6.25077	6.74049	6.24052	6.1956	6.22399	5.84035	7.13893	6.60943	6.12512	1.44344	2.01925	1.39892	1.44344	2.01925	1.39892	0.00625962	2.48243e-05	0.0107941	0.0520245	0.000325492	0.0326725
17611503	292266	Ccdc170	coiled-coil domain containing 170	4.44509	5.15528	4.90726	5.01541	4.08089	5.08073	4.2454	3.8872	3.89251	4.2113	3.99597	3.85454	4.88076	4.32355	3.98858	1.47142	1.85598	1.26135	1.47142	1.85598	1.26135	0.0258727	0.00133677	0.15645	0.130149	0.00720229	0.258255
17611516	24890	Esr1	estrogen receptor 1	5.94937	6.4003	5.71896	5.86709	5.95362	6.24529	5.36169	5.33027	6.30654	6.19316	6.44483	5.38517	5.98393	5.72272	6.08242	1.19848	0.934008	0.779324	1.19848	-1.07065	-1.28316	0.314987	0.700283	0.173173	0.561542	0.799207	0.27925
17611535	292264	Myct1	myc target 1	5.57178	5.42324	5.35648	5.47123	5.4893	5.28237	5.24052	5.52173	6.18512	6.35368	5.74556	5.63323	5.45568	5.38348	5.9794	1.05132	0.695577	0.661622	1.05132	-1.43765	-1.51144	0.64489	0.00415206	0.00162974	0.821566	0.0173283	0.00786358
17611575	245926	Scaf8	SR-related CTD-associated factor 8	7.33288	7.5483	7.22309	7.52279	7.59275	7.59904	7.28529	7.69999	7.55813	7.8226	7.60709	7.80402	7.40676	7.54427	7.69796	0.90909	0.817223	0.898946	-1.1	-1.22366	-1.11241	0.291414	0.0357837	0.240607	0.538863	0.0894599	0.357974
17611600	100362710	Tiam2	TIAM Rac1 associated GEF 2	4.94085	4.85719	5.4484	5.37518	5.02862	5.05918	5.92398	5.89728	4.46617	5.02009	4.74831	4.85769	5.15541	5.47726	4.77307	0.80004	1.30345	1.62924	-1.24994	1.30345	1.62924	0.171387	0.108813	0.00700804	0.402668	0.208005	0.0235048
17611650	499014	Zdhhc14	zinc finger, DHHC-type containing 14	5.2211	5.79401	5.43878	5.45599	4.77878	4.83407	5.00348	5.00098	5.4121	5.12012	5.38108	5.41397	5.47747	4.90433	5.33182	1.48776	1.10623	0.743555	1.48776	1.10623	-1.34489	0.000650683	0.286804	0.00578858	0.0116264	0.427081	0.0204806
17611655	84018	Synj2	synaptojanin 2	5.18039	5.60512	5.20828	5.13828	4.66001	4.73777	4.50782	4.5811	4.14043	4.33781	4.27805	4.49991	5.28302	4.62167	4.31405	1.58156	1.95744	1.23767	1.58156	1.95744	1.23767	0.000133375	2.35415e-06	0.0297945	0.00350772	4.75622e-05	0.0716005
17611692	499016	Tulp4	TUB like protein 4	7.85001	7.85915	7.55822	7.6498	8.3671	8.60353	8.43332	8.35564	8.52447	8.49501	9.02457	8.59523	7.7293	8.4399	8.65982	0.611066	0.524669	0.858612	-1.63649	-1.90596	-1.16467	0.000112465	6.83991e-06	0.123771	0.00310181	0.000111916	0.215426
17611711	502228	Tmem181	transmembrane protein 181	7.39326	6.68272	6.98133	6.92681	7.36571	7.23004	7.37001	7.34409	7.60712	7.44794	7.3578	7.84762	6.99603	7.32746	7.56512	0.794745	0.674042	0.848123	-1.25826	-1.48359	-1.17907	0.0439273	0.00193623	0.134768	0.180284	0.00960486	0.230438
17611731	499017	Sytl3	synaptotagmin-like 3	3.92889	3.87907	3.88953	3.94168	3.95828	3.98033	4.04206	4.09459	3.73616	3.74568	3.72539	3.79428	3.90979	4.01882	3.75038	0.927216	1.11683	1.2045	-1.0785	1.11683	1.2045	0.253294	0.103362	0.010863	0.50278	0.200023	0.0328232
17611750	308099	Fndc1	fibronectin type III domain containing 1	4.44722	4.46162	4.6155	4.81742	3.7739	3.82359	3.61233	3.83409	4.53785	4.00164	3.85849	4.68982	4.58544	3.76098	4.27195	1.77088	1.24271	0.701749	1.77088	1.24271	-1.42501	0.00027702	0.0890694	0.00995216	0.00620775	0.179127	0.0307498
17611773	499020	Wtap	WT1 associated protein	9.10926	8.71947	8.9495	8.86164	9.212	9.08599	8.78716	8.95127	8.99694	8.82162	8.52591	9.02288	8.90997	9.00911	8.84184	0.933589	1.04836	1.12293	-1.07113	1.04836	1.12293	0.49195	0.635205	0.253546	0.712933	0.746683	0.371934
17611785	308100	Acat2	acetyl-CoA acetyltransferase 2	7.96531	6.24827	7.44913	7.63984	8.05615	7.28743	7.89706	8.42839	7.40887	6.86071	6.85776	7.35529	7.32564	7.91726	7.12066	0.663596	1.15267	1.73701	-1.50694	1.15267	1.73701	0.0843525	0.530289	0.0253699	0.266173	0.660743	0.0634691
17611835	292244	Mrpl18	mitochondrial ribosomal protein L18	6.1379	6.10755	5.16494	5.23347	6.17198	5.69273	5.13272	5.50135	5.88871	5.33019	6.00655	5.26706	5.66097	5.6247	5.62313	1.02546	1.02657	1.00109	1.02546	1.02657	1.00109	0.895419	0.890931	0.995467	0.953178	0.933151	0.997153
17611871	25151	Igf2r	insulin-like growth factor 2 receptor	7.23854	7.27589	7.14162	7.30774	7.322	7.70976	7.61564	7.82033	6.84484	6.97769	7.35016	7.0548	7.24095	7.61693	7.05687	0.770582	1.13609	1.47433	-1.29772	1.13609	1.47433	0.0142251	0.19241	0.000942841	0.0894583	0.317384	0.00523257
17611955	308106	Map3k4	mitogen activated protein kinase kinase kinase 4	5.55761	5.50099	5.47584	5.63459	5.69112	5.7417	6.02628	5.9601	5.12542	5.53924	5.33891	5.24115	5.54226	5.8548	5.31118	0.80522	1.17371	1.45763	-1.2419	1.17371	1.45763	0.0208289	0.0748491	0.000469581	0.113739	0.156308	0.00315615
17611990	499022	Qk	quaking	8.12218	8.7465	8.53599	8.64229	7.68699	7.81477	7.89459	7.6392	7.79408	7.54717	7.63647	7.58728	8.51174	7.75889	7.64125	1.68512	1.82828	1.08496	1.68512	1.82828	1.08496	7.1508e-05	1.6008e-05	0.401156	0.00218003	0.000226024	0.525605
17612028	117269	Rps6ka2	ribosomal protein S6 kinase A2	5.4188	5.69324	5.14797	5.49299	5.04246	5.48862	5.23715	5.06306	6.47945	6.56125	6.62518	7.35667	5.43825	5.20782	6.75564	1.17318	0.401261	0.342028	1.17318	-2.49214	-2.92373	0.239863	5.93094e-06	9.32641e-07	0.48853	0.000100053	2.30566e-05
17612090	26955	Afdn	afadin, adherens junction formation factor	6.6032	6.47266	6.50299	6.67769	7.12761	6.86818	6.93527	7.30797	6.74798	6.73095	6.22875	6.8706	6.56413	7.05976	6.64457	0.709255	0.945774	1.33348	-1.40993	-1.05733	1.33348	0.00448438	0.592211	0.0133341	0.0420802	0.712845	0.0385016
17612129	102556715	LOC102556715	uncharacterized LOC102556715	3.78368	3.61141	3.64111	3.67955	3.5387	3.77242	3.33448	3.54997	4.03666	4.31778	3.6652	3.29547	3.67894	3.54889	3.82878	1.09433	0.901352	0.823658	1.09433	-1.10944	-1.2141	0.485058	0.422473	0.14495	0.708338	0.563204	0.2435
17612179	292393	RGD1561667	similar to putative protein kinase	5.40207	4.85694	5.13015	5.79116	4.95534	5.41755	5.18506	5.22561	5.28701	5.63311	4.93837	5.70171	5.29508	5.19589	5.39005	1.07117	0.936292	0.874083	1.07117	-1.06804	-1.14406	0.6348	0.649156	0.357983	0.815975	0.758036	0.482408
17612259	292401	Smoc2	SPARC related modular calcium binding 2	4.84207	6.15034	5.42769	5.00029	3.71595	4.36323	4.14345	3.88602	3.71032	3.84111	3.70162	4.16287	5.3551	4.02716	3.85398	2.51043	2.83062	1.12754	2.51043	2.83062	1.12754	7.42089e-05	2.11791e-05	0.483389	0.00224226	0.00028711	0.604159
17612272	100125364	LOC100125364	hypothetical protein LOC100125364	6.67946	6.6637	6.80447	6.50804	6.5486	6.06348	6.36719	6.64229	6.50287	6.31698	6.46216	6.06032	6.66392	6.40539	6.33558	1.19625	1.25556	1.04958	1.19625	1.25556	1.04958	0.0927828	0.0379589	0.633784	0.281377	0.0936201	0.733097
17612277	361485	Ermard	ER membrane-associated RNA degradation	6.27999	6.50304	6.42813	6.03866	6.57957	6.52224	5.90744	6.16273	6.56604	6.77202	6.12573	6.40253	6.31245	6.293	6.46658	1.01358	0.898676	0.886637	1.01358	-1.11275	-1.12786	0.913367	0.395038	0.339793	0.962637	0.537348	0.464338
17612316	117526	Tbp	TATA box binding protein	7.64289	7.19139	7.3625	7.48695	7.49281	7.17821	7.06414	7.30671	7.64041	7.62653	7.34298	7.34167	7.42093	7.26047	7.4879	1.11765	0.954645	0.854155	1.11765	-1.04751	-1.17075	0.255156	0.628206	0.114754	0.505295	0.740954	0.203108
17612331	308215	Chd1	chromodomain helicase DNA binding protein 1	6.83365	7.08706	7.43596	7.1065	6.87867	7.38549	7.77118	7.06059	6.67238	6.58222	6.88145	6.68859	7.11579	7.27398	6.70616	0.896148	1.32835	1.48228	-1.11589	1.32835	1.48228	0.39406	0.0389549	0.0069744	0.633862	0.0954361	0.0234382
17612355	308201	Riok2	RIO kinase 2	7.57427	7.26494	7.39946	7.10279	7.13651	6.5341	6.72924	6.59016	6.9725	6.53266	6.25708	6.34533	7.33537	6.7475	6.52689	1.50302	1.75136	1.16523	1.50302	1.75136	1.16523	0.00471783	0.000399933	0.228898	0.0431976	0.00286204	0.344894
17612367	292381	Lix1	limb and CNS expressed 1	3.67883	4.05862	3.45478	3.93485	3.90876	3.78164	3.84141	3.37198	4.81141	4.20215	4.35844	3.93752	3.78177	3.72595	4.32738	1.03945	0.685101	0.659099	1.03945	-1.45964	-1.51722	0.77307	0.0122239	0.00681755	0.892463	0.0393765	0.0230609
17612379	100314189	Mir99b	microRNA 99b	4.99689	5.45416	5.14918	5.28445	5.25977	4.95748	5.22531	5.26215	5.40124	5.40687	5.08519	5.43188	5.22117	5.17618	5.33129	1.03168	0.926508	0.898059	1.03168	-1.07932	-1.11351	0.735174	0.412535	0.25393	0.872181	0.554054	0.372378
17612381	100313991	Mirlet7e	microRNA let-7e	3.80679	4.38247	3.63049	3.08994	3.49885	4.02294	3.42449	3.67063	3.54914	3.27504	4.17871	3.93965	3.72742	3.65423	3.73563	1.05204	0.994323	0.945135	1.05204	-1.00571	-1.05805	0.774564	0.974323	0.750154	0.892824	0.984269	0.8263
17612385	688452	Spaca6	sperm acrosome associated 6	6.16486	6.3227	6.28146	6.28831	5.91422	6.05594	5.93919	6.30143	5.6549	5.83503	5.80465	5.97953	6.26433	6.05269	5.81853	1.158	1.36207	1.17623	1.158	1.36207	1.17623	0.0899398	0.00180312	0.0634478	0.276427	0.00910736	0.128464
17612422	690283	LOC690283	similar to TAF5-like RNA polymerase II, p300/CBP-associated factor (PCAF)-associated factor	5.3745	5.04406	5.21319	5.27784	5.4763	5.34974	5.48614	5.71151	5.01184	5.22895	5.14822	5.32007	5.2274	5.50592	5.17727	0.824434	1.03536	1.25584	-1.21295	1.03536	1.25584	0.0340275	0.679011	0.0149782	0.153304	0.783729	0.0419854
17612455	100365363	LOC100365363	vomeronasal 1 receptor, F4-like	7.60962	6.89907	6.46519	7.36707	8.05878	6.71496	5.2725	7.79799	7.45116	7.19112	6.31764	7.26322	7.08524	6.96106	7.05578	1.08989	1.02062	0.936448	1.08989	1.02062	-1.06786	0.800955	0.952268	0.84742	0.905662	0.970694	0.898501
17612464	100362068	Vom1r-ps112	vomeronasal 1 receptor pseudogene 112	2.79878	2.99881	2.98439	3.43619	2.92948	3.11031	2.79005	3.19284	3.23348	3.67221	3.22875	3.61384	3.05454	3.00567	3.43707	1.03446	0.767093	0.741542	1.03446	-1.30362	-1.34854	0.762456	0.030084	0.0165261	0.885699	0.0784526	0.0454043
17612469	494225	Vom1r20	vomeronasal 1 receptor 20	3.01049	3.36748	2.91501	3.16805	2.8031	2.85579	2.99789	2.98521	3.12072	3.0435	3.11062	3.28289	3.11526	2.9105	3.13943	1.1525	0.983382	0.853264	1.1525	-1.0169	-1.17197	0.105824	0.841237	0.0737184	0.304919	0.897615	0.144347
17612482	102552527	LOC102552527	zinc finger protein 420-like	4.84827	5.1986	4.85945	4.5955	5.1461	5.10138	4.4742	4.94554	5.28742	5.38273	5.45047	4.83919	4.87546	4.91681	5.23995	0.971745	0.776739	0.799324	-1.02908	-1.28743	-1.25106	0.821802	0.0625291	0.0944391	0.91553	0.137072	0.17492
17612487	308232	Zfp51	zinc finger protein 51	3.86351	3.83642	3.62309	3.7812	3.95082	3.8477	3.3079	3.65506	4.50643	4.34124	4.00967	3.85246	3.77606	3.69037	4.17745	1.06119	0.757126	0.713466	1.06119	-1.32078	-1.40161	0.610796	0.0286082	0.0103193	0.798174	0.0755458	0.0316229
17612499	308236	Zfp53	zinc finger protein 53	3.68162	4.37974	3.68605	3.26153	4.12558	3.53539	3.00251	3.41678	4.72322	4.51923	3.92062	3.28528	3.75224	3.52006	4.11209	1.1746	0.779244	0.663412	1.1746	-1.28329	-1.50736	0.471342	0.270396	0.0798966	0.697335	0.409008	0.153635
17612506	361487	Zfp52	zinc finger protein 52	3.95839	3.88815	4.30541	4.27315	4.30926	4.36791	4.4047	4.47842	4.24453	4.75171	4.40864	4.09073	4.10628	4.39007	4.3739	0.821426	0.830685	1.01127	-1.21739	-1.20383	1.01127	0.0747198	0.0908794	0.914217	0.247091	0.181707	0.945006
17612524	499056	Znf761	zinc finger protein 761	3.80924	3.75132	3.5356	3.60109	3.45814	4.04054	3.7729	3.56716	3.94578	3.53645	3.37519	3.59718	3.67431	3.70969	3.61365	0.975778	1.04294	1.06883	-1.02482	1.04294	1.06883	0.817657	0.693118	0.533873	0.913607	0.793828	0.647842
17612535	102548728	LOC102548728	zinc finger protein 845-like	4.74264	4.79685	4.48775	4.61354	4.3623	4.5508	4.50199	4.63791	6.05045	6.04301	6.03325	5.67625	4.6602	4.51325	5.95074	1.10722	0.408797	0.369209	1.10722	-2.4462	-2.70849	0.247123	4.28898e-08	1.08666e-08	0.497134	1.64274e-06	5.77161e-07
17612540	690566	Vom2r12	vomeronasal 2 receptor, 12	3.14116	2.868	3.66718	3.76323	3.71227	4.38887	3.55529	3.48652	3.62999	4.04672	3.10644	3.77362	3.35989	3.78574	3.63919	0.744404	0.823992	1.10692	-1.34336	-1.2136	1.10692	0.109297	0.280947	0.565642	0.310903	0.420477	0.676773
17612560	102555377	LOC102555377	zinc finger protein 182-like	6.01895	6.63523	6.19542	6.01471	6.46188	6.5753	5.98813	6.09742	6.79889	6.83538	6.4121	5.79564	6.21608	6.28068	6.4605	0.956207	0.844151	0.882812	-1.0458	-1.18462	-1.13274	0.777303	0.293673	0.435601	0.894026	0.434503	0.559236
17612573	690691	Vom2r16	vomeronasal 2 receptor, 16	3.84525	3.74788	3.62441	4.40028	3.63229	4.14906	3.63933	3.62949	4.17926	4.47048	3.51804	3.97884	3.90445	3.76255	4.03666	1.10336	0.912438	0.82696	1.10336	-1.09596	-1.20925	0.511897	0.540771	0.21456	0.727939	0.67008	0.328903
17612675	494228	Vom1r109	vomeronasal 1 receptor 109	4.02899	4.02343	4.2131	3.97734	3.99301	4.37167	3.96744	4.28026	4.1609	3.96526	4.25287	4.1192	4.06072	4.1531	4.12456	0.937974	0.956714	1.01998	-1.06613	-1.04524	1.01998	0.46131	0.608839	0.818361	0.68822	0.726621	0.878514
17612693	361493	Lilrb3l	leukocyte immunoglobulin-like receptor, subfamily B (with TM and ITIM domains), member 3-like	3.23067	3.47056	3.5529	3.77402	3.48102	3.03764	3.59264	3.42413	3.49392	3.38158	3.10693	3.70121	3.50704	3.38386	3.42091	1.08913	1.06152	0.974647	1.08913	1.06152	-1.02601	0.456609	0.600816	0.821213	0.685342	0.720524	0.879908
17612736	683420	LOC683420	hypothetical protein LOC683420	7.64004	7.3941	7.44222	7.57687	7.77921	7.62653	7.82626	7.86237	7.12254	7.16076	7.63247	7.35358	7.51331	7.77359	7.31734	0.834922	1.1455	1.37198	-1.19772	1.1455	1.37198	0.0594754	0.144895	0.00291536	0.215996	0.256329	0.0122007
17612750	308309	Mboat7	membrane bound O-acyltransferase domain containing 7	7.4826	6.5843	7.0608	7.05166	7.47577	7.0861	7.36593	7.5794	7.24273	7.0431	7.60671	7.27649	7.04484	7.3768	7.29226	0.794455	0.842403	1.06035	-1.25872	-1.18708	1.06035	0.0879238	0.193146	0.647625	0.272945	0.318289	0.745051
17612760	308310	Tmc4	transmembrane channel-like 4	3.66979	3.17327	3.46034	3.48288	3.76771	3.30296	3.56786	3.55719	3.58193	3.50925	3.22285	3.77857	3.44657	3.54893	3.52315	0.931508	0.948301	1.01803	-1.07353	-1.05452	1.01803	0.499194	0.611851	0.863815	0.717938	0.728489	0.910135
17612778	292535	Leng1	leukocyte receptor cluster member 1	5.15913	4.94441	5.33462	5.20633	5.08092	5.07851	5.50973	5.2315	4.39886	4.70645	4.99322	4.72822	5.16112	5.22517	4.70669	0.956579	1.37024	1.43244	-1.04539	1.37024	1.43244	0.667262	0.00755635	0.00314991	0.835429	0.0273127	0.0128887
17612784	85423	Tfpt	TCF3 fusion partner	7.55323	7.03096	7.20432	7.217	7.21867	7.05587	6.90853	6.83604	6.95769	6.91886	6.37655	7.28954	7.25138	7.00478	6.88566	1.18641	1.28852	1.08607	1.18641	1.28852	1.08607	0.184047	0.0571332	0.510706	0.421131	0.1279	0.626507
17612790	292537	Oscar	osteoclast associated Ig-like receptor	3.52901	3.59843	3.31164	3.71586	3.64639	3.37227	3.24313	3.48522	3.67394	3.27372	3.6895	3.62773	3.53874	3.43675	3.56622	1.07325	0.981129	0.914168	1.07325	-1.01923	-1.09389	0.461038	0.841077	0.352234	0.687964	0.897586	0.476597
17612797	100359972	LOC100359972	osteoclast-associated receptor-like	2.9331	3.29782	3.05493	2.84822	2.9052	3.25786	3.1331	2.96065	3.21767	2.9404	3.13462	2.86151	3.03352	3.0642	3.03855	0.978956	0.996518	1.01794	-1.0215	-1.00349	1.01794	0.82022	0.970245	0.84927	0.915197	0.981433	0.89969
17612820	292541	Nlrp12	NLR family, pyrin domain containing 12	4.08681	3.81087	3.72469	3.61566	3.857	3.90243	3.80433	3.93831	3.68849	3.57675	3.58571	3.76684	3.80951	3.87552	3.65445	0.955276	1.11347	1.1656	-1.04682	1.11347	1.1656	0.576529	0.200541	0.0760883	0.774603	0.32742	0.148326
17612847	286982	Vom2r-ps45	vomeronasal 2 receptor, pseudogene 45	3.37709	3.9172	3.44462	3.58477	3.2361	3.75144	3.47789	3.59501	3.70167	3.83865	3.46085	3.31065	3.58092	3.51511	3.57795	1.04667	1.00206	0.957375	1.04667	1.00206	-1.04452	0.683222	0.985286	0.696693	0.844462	0.990685	0.784573
17612863	292548	Zfp418	zinc finger protein 418	6.96256	5.97979	6.98008	6.74303	6.98854	6.09874	6.29206	7.04605	6.68994	6.47788	6.05991	6.44769	6.66637	6.60635	6.41886	1.04248	1.18716	1.13878	1.04248	1.18716	1.13878	0.815093	0.342352	0.468877	0.912392	0.485499	0.590471
17612872	691135	LOC691135	similar to zinc finger protein 418	6.59686	5.63902	6.23849	6.33692	6.58795	5.94269	5.68364	6.76202	6.145	6.1062	5.77007	5.63816	6.20282	6.24407	5.91486	0.971812	1.22092	1.25633	-1.02901	1.22092	1.25633	0.868725	0.259492	0.200432	0.939628	0.396976	0.311994
17612880	100134827	Hiatl3	hippocampus abundant transcript-like 3	8.55144	7.91854	8.23822	8.33649	8.39691	7.81356	8.53227	8.39921	8.20148	7.93931	7.67232	8.05965	8.26117	8.28549	7.96819	0.983287	1.22517	1.24599	-1.017	1.22517	1.24599	0.893	0.121029	0.0954579	0.95173	0.224645	0.176495
17612888	308320	Zfp772	zinc finger protein 772	4.11027	4.11943	4.04286	3.98572	4.28691	3.68618	3.3536	3.64094	3.91459	3.42549	3.68907	3.64909	4.06457	3.74191	3.66956	1.25064	1.31495	1.05142	1.25064	1.31495	1.05142	0.0782413	0.0355391	0.676685	0.253614	0.0889752	0.769552
17612905	103691034	Peg3	paternally expressed 3	6.6176	7.81688	6.95555	7.1256	6.9843	7.31092	7.06822	7.07911	8.99618	9.13797	8.70523	9.57916	7.12891	7.11064	9.10463	1.01274	0.254242	0.251042	1.01274	-3.93326	-3.98339	0.936776	4.69595e-07	4.20389e-07	0.971568	1.22086e-05	1.1859e-05
17612922	308322	Zim1	zinc finger, imprinted 1	3.19384	4.23172	3.3737	3.73394	3.51619	3.90479	3.65313	3.63628	3.71549	3.80203	3.20103	3.694	3.6333	3.6776	3.60314	0.969761	1.02113	1.05297	-1.03118	1.02113	1.05297	0.829685	0.883511	0.718097	0.919865	0.928022	0.801245
17612931	292559	Olr3	olfactory receptor 3	3.51212	3.73404	3.54568	3.68659	3.90551	3.67731	3.73489	3.93741	3.85153	3.81084	3.53317	3.97846	3.61961	3.81378	3.7935	0.874076	0.886448	1.01415	-1.14407	-1.1281	1.01415	0.128883	0.170418	0.868602	0.341671	0.289929	0.913972
17612933	292560	Olr4	olfactory receptor 4	4.51479	4.70348	4.84918	4.43823	5.03579	4.77517	4.27073	4.56504	4.93797	4.91953	4.42702	5.16911	4.62642	4.66168	4.86341	0.975855	0.848515	0.86951	-1.02474	-1.17853	-1.15007	0.84898	0.213306	0.285769	0.929474	0.34364	0.407937
17612937	365175	Olr6	olfactory receptor 6	3.92686	3.6928	3.8364	3.64885	4.23679	4.2415	3.71425	3.86664	4.55765	4.58137	3.67525	4.58432	3.77623	4.01479	4.34965	0.847587	0.672021	0.792864	-1.17982	-1.48805	-1.26125	0.245071	0.0112381	0.110605	0.494764	0.0369629	0.197536
17612939	499068	Zfp583	zinc finger protein 583	3.78236	3.9529	4.09974	3.9141	3.83576	3.97407	3.8814	3.63278	4.81611	4.48073	4.32619	4.18443	3.93728	3.831	4.45187	1.07644	0.699992	0.650283	1.07644	-1.42859	-1.53779	0.46099	0.00250399	0.000566718	0.687964	0.0117418	0.00363132
17612951	365176	Zfp787	zinc finger protein 787	4.90279	4.61988	4.67451	4.87203	4.84466	4.636	4.50832	5.15561	4.45065	4.4187	4.5109	4.51238	4.7673	4.78615	4.47316	0.987023	1.22616	1.24228	-1.01315	1.22616	1.24228	0.892182	0.0490383	0.037821	0.951451	0.113862	0.0862406
17612955	292572	RGD1564651	similar to oocyte specific homeobox 3	3.94698	3.93936	3.61801	3.44803	3.53183	3.87707	3.77475	3.57129	3.75851	3.53796	3.7325	3.5797	3.7381	3.68874	3.65217	1.03481	1.06137	1.02567	1.03481	1.06137	1.02567	0.721645	0.537032	0.791618	0.864526	0.66679	0.857318
17612959	691325	LOC691325	similar to oocyte specific homeobox 3	3.18726	3.53107	3.08205	3.38534	3.20463	3.11763	2.63542	3.29596	3.36815	2.93333	2.82591	2.95388	3.29643	3.06341	3.02032	1.17529	1.21093	1.03032	1.17529	1.21093	1.03032	0.18083	0.117323	0.79833	0.416775	0.219913	0.863144
17612992	751812	Rasl2-9	RAS-like, family 2, locus 9	4.03687	3.72828	3.71212	3.57041	4.18579	3.79491	3.93723	3.97361	3.67046	3.82123	3.96427	3.85501	3.76192	3.97289	3.82774	0.863957	0.955399	1.10584	-1.15747	-1.04668	1.10584	0.120021	0.613572	0.273836	0.329367	0.73009	0.394595
17613001	308337	Zfp865	zinc finger protein 865	3.915	3.27592	3.94615	3.826	3.79612	3.82658	3.78655	3.84024	3.61308	3.50471	3.79856	3.76257	3.74077	3.81237	3.66973	0.95158	1.05047	1.10392	-1.05088	1.05047	1.10392	0.623382	0.626106	0.334118	0.80781	0.739383	0.458598
17613006	292584	Fiz1	FLT3-interacting zinc finger 1	5.19142	4.88363	4.95406	5.00613	5.03342	5.25211	5.0287	5.34847	4.81937	4.59956	4.60752	4.92081	5.00881	5.16568	4.73682	0.896972	1.20748	1.34617	-1.11486	1.20748	1.34617	0.222074	0.0437407	0.00356279	0.467856	0.104229	0.0141647
17613020	691411	Sbk2	SH3 domain binding kinase family, member 2	4.33996	4.73584	4.61816	4.13633	3.94964	4.16128	4.87717	4.58193	4.06039	4.13948	4.17777	4.27591	4.45757	4.39251	4.16339	1.04613	1.22619	1.17212	1.04613	1.22619	1.17212	0.732982	0.137825	0.240523	0.870728	0.246969	0.357889
17613026	361501	Isoc2b	isochorismatase domain containing 2b	5.61735	5.61843	5.47338	5.1971	5.97123	6.12557	5.44243	5.47152	5.59869	5.94361	5.71095	5.22636	5.47656	5.75269	5.6199	0.825808	0.905423	1.09641	-1.21094	-1.10446	1.09641	0.158535	0.452315	0.485646	0.384038	0.590435	0.605922
17613034	691429	Shisa7	shisa family member 7	3.36835	3.38886	3.70846	3.61416	3.63512	3.87394	3.82236	3.43567	3.47018	3.64318	3.87591	3.95909	3.51996	3.69177	3.73709	0.887725	0.860273	0.969076	-1.12647	-1.16242	-1.03191	0.247691	0.14963	0.75507	0.497688	0.262231	0.829766
17613043	292588	Ube2s	ubiquitin-conjugating enzyme E2S	8.67146	8.05576	8.75685	8.63002	8.52602	8.40405	8.81721	8.64793	7.72415	7.85357	7.63754	8.05575	8.52852	8.5988	7.81775	0.952454	1.63668	1.71838	-1.04992	1.63668	1.71838	0.666598	0.000542971	0.000235341	0.834982	0.00359784	0.00187981
17613048	499072	Tmem238	transmembrane protein 238	8.60479	8.64638	8.67944	8.7709	8.49454	8.41269	8.07176	8.56888	8.86899	8.60741	8.17914	8.80384	8.67538	8.38697	8.61485	1.22129	1.04285	0.85389	1.22129	1.04285	-1.17111	0.0823123	0.700452	0.161394	0.262108	0.799333	0.264682
17613074	654441	Cox6b2	cytochrome c oxidase subunit 6B2	4.93844	5.28805	4.65296	4.94371	4.06059	4.23632	4.16381	3.98948	4.76545	4.74359	4.5695	4.78303	4.95579	4.11255	4.7154	1.79408	1.18132	0.658454	1.79408	1.18132	-1.51871	1.58033e-05	0.0887434	0.000418981	0.000677847	0.17863	0.00290805
17613089	246146	Hspbp1	HSPA (Hsp70) binding protein 1	7.64131	7.25004	7.72282	7.69547	7.62851	7.26694	7.82345	8.01411	7.63037	7.31007	7.6991	7.48954	7.57741	7.68325	7.53227	0.929261	1.03178	1.11033	-1.07612	1.03178	1.11033	0.52973	0.787476	0.373528	0.740122	0.861986	0.497733
17613100	361502	Ppp6r1	protein phosphatase 6, regulatory subunit 1	8.10841	7.91243	7.94398	8.14829	8.17645	8.13052	8.29956	8.35829	7.82636	7.92751	7.74962	8.16166	8.02828	8.24121	7.91629	0.862784	1.08072	1.25259	-1.15904	1.08072	1.25259	0.0918945	0.357487	0.0152813	0.279966	0.500386	0.0426302
17613154	54309	Syt5	synaptotagmin 5	3.52536	3.99163	3.96919	3.73986	3.93088	3.65232	3.70292	3.51113	4.86655	4.66032	5.04125	5.3558	3.80651	3.69931	4.98098	1.07714	0.443047	0.411319	1.07714	-2.2571	-2.4312	0.511978	3.40854e-06	1.24488e-06	0.727939	6.40137e-05	2.92848e-05
17613166	100359753	Dnaaf3	dynein, axonemal, assembly factor 3	3.29472	3.05762	3.20314	3.17273	2.96996	2.9938	3.24081	2.9828	2.83009	2.95624	3.13095	3.02513	3.18205	3.04684	2.9856	1.09825	1.14587	1.04336	1.09825	1.14587	1.04336	0.242576	0.0979805	0.589267	0.491184	0.192326	0.695026
17613180	29248	Tnni3	troponin I3, cardiac type	4.1294	3.80236	4.0315	4.04132	4.44609	4.25527	4.73448	4.44211	4.55996	4.25067	4.18617	4.25053	4.00114	4.46949	4.31183	0.722794	0.806256	1.11547	-1.38352	-1.2403	1.11547	0.00295175	0.0320093	0.247119	0.0329245	0.082212	0.364988
17613199	499076	Ppp1r12c	protein phosphatase 1, regulatory subunit 12C	6.17987	6.36482	6.59345	6.44319	5.96513	5.95816	6.0299	6.00769	5.98921	5.51252	5.04192	6.40401	6.39533	5.99022	5.73691	1.32419	1.57835	1.19194	1.32419	1.57835	1.19194	0.0858705	0.0094705	0.267341	0.269028	0.0324277	0.387283
17613223	361504	Rdh13	retinol dehydrogenase 13	5.14031	5.02833	5.05629	5.23561	5.44971	4.82777	5.31738	5.34911	5.10215	4.93275	4.87216	4.99049	5.11513	5.23599	4.97439	0.919639	1.10248	1.19881	-1.08738	1.10248	1.19881	0.382376	0.311376	0.071157	0.62445	0.4533	0.140669
17613244	361505	Cdc42ep5	CDC42 effector protein 5	5.40674	3.97136	4.45149	4.18202	4.89504	4.28609	4.29095	4.13828	4.42796	4.25866	5.11162	4.20203	4.5029	4.40259	4.50007	1.07201	1.00197	0.934666	1.07201	1.00197	-1.0699	0.73027	0.992209	0.737578	0.86954	0.99455	0.815618
17613247	100912286	Leng9	leukocyte receptor cluster member 9	6.35753	6.45969	6.41893	6.33147	6.28748	6.64229	6.51128	6.62595	6.24666	6.05689	6.10398	6.04346	6.3919	6.51675	6.11275	0.917101	1.21349	1.32318	-1.09039	1.21349	1.32318	0.271742	0.0227034	0.00235166	0.520845	0.0634138	0.0103884
17613316	494280	Vom1r43	vomeronasal 1 receptor 43	3.38877	3.2081	2.99691	3.69296	2.96784	3.32002	3.39018	3.36784	3.476	3.92121	3.21604	3.69934	3.32169	3.26147	3.57815	1.04262	0.837138	0.802917	1.04262	-1.19455	-1.24546	0.737235	0.16691	0.0933641	0.873065	0.285469	0.173496
17613326	308353	RGD1564617	similar to large subunit ribosomal protein L36a	8.99867	8.24439	8.51447	8.70577	8.54115	8.13596	7.6888	7.43676	9.00398	8.19723	8.45974	8.59321	8.61582	7.95067	8.56354	1.58574	1.0369	0.653894	1.58574	1.0369	-1.5293	0.0138727	0.828407	0.0213904	0.087938	0.888397	0.055611
17613337	292610	Zfp606	zinc finger protein 606	5.5095	5.3199	5.46925	5.77117	6.01038	5.57096	4.97855	5.73371	5.79732	6.09985	4.97064	5.66915	5.51745	5.5734	5.63424	0.96196	0.922239	0.958708	-1.03954	-1.08432	-1.04307	0.816764	0.629756	0.80112	0.913124	0.742106	0.865128
17613350	308362	Zfp110	zinc finger protein 110	7.34043	7.04913	6.78063	7.14008	7.77499	7.728	6.65506	7.49908	7.00021	7.4555	6.76105	7.11714	7.07757	7.41428	7.08348	0.791844	0.995914	1.25771	-1.26288	-1.0041	1.25771	0.159192	0.979561	0.166125	0.38467	0.987184	0.270482
17613367	25538	Rps5	ribosomal protein S5	10.0281	10.2094	10.2588	10.0644	9.84768	9.79706	9.67283	9.55483	9.67638	9.3972	8.94926	9.42781	10.1402	9.7181	9.36266	1.33984	1.71417	1.27938	1.33984	1.71417	1.27938	0.0108514	9.14331e-05	0.0268909	0.0749727	0.000908398	0.0662263
17613388	361509	Ube2m	ubiquitin-conjugating enzyme E2M	6.67782	6.55304	6.79982	6.73816	6.7815	6.62294	7.15575	7.14123	6.37607	6.50148	6.40468	6.70857	6.69221	6.92536	6.4977	0.850776	1.14433	1.34505	-1.1754	1.14433	1.34505	0.111927	0.178885	0.00763232	0.315807	0.300173	0.0250487
17613406	308366	Zbtb45	zinc finger and BTB domain containing 45	5.02795	4.9404	4.93551	5.31782	4.98029	4.88539	4.93655	5.19989	5.39214	5.32613	5.01213	5.34379	5.05542	5.00053	5.26855	1.03878	0.862664	0.830461	1.03878	-1.1592	-1.20415	0.675393	0.118924	0.055443	0.839814	0.221965	0.115685
17613436	494277	Vom1r56	vomeronasal 1 receptor 56	4.53171	4.24024	3.7173	5.10292	3.95925	4.74188	4.18978	3.92431	4.98066	5.49666	4.48186	4.77884	4.39804	4.20381	4.93451	1.14412	0.689459	0.602612	1.14412	-1.45041	-1.65944	0.498308	0.0753925	0.020314	0.71734	0.157178	0.0534669
17613438	494226	Vom1r58	vomeronasal 1 receptor 58	4.40211	4.25706	4.46748	4.3671	4.29556	4.79064	4.17109	4.55107	4.80142	4.76728	3.86361	4.44133	4.37344	4.45209	4.46841	0.94694	0.936291	0.988754	-1.05603	-1.06804	-1.01137	0.688154	0.628407	0.933459	0.846695	0.741062	0.957038
17613442	100312671	Vom1r60	vomeronasal 1 receptor 60	3.75869	3.36949	3.01939	3.36636	3.26659	3.20996	2.91226	2.82925	3.6731	3.84866	3.32806	3.79875	3.37848	3.05451	3.66214	1.25177	0.821503	0.656274	1.25177	-1.21728	-1.52375	0.0748472	0.114133	0.0028312	0.247314	0.215418	0.0119145
17613449	81513	Lig1	DNA ligase 1	6.52845	6.39875	6.20882	5.9893	6.74089	6.34258	6.06398	6.25581	6.18492	6.29065	6.38029	6.10377	6.28133	6.35081	6.23991	0.952979	1.02913	1.0799	-1.04934	1.02913	1.0799	0.659746	0.792512	0.484603	0.830916	0.8649	0.605175
17613478	691810	Pla2g4c	phospholipase A2 group IVC	4.2145	4.66701	4.8464	4.38589	5.21736	4.92866	4.3754	4.61556	4.47627	4.79812	4.57083	3.90758	4.52845	4.78425	4.4382	0.837523	1.06455	1.27107	-1.194	1.06455	1.27107	0.25238	0.680034	0.128575	0.501947	0.784259	0.221969
17613521	365194	Cabp5	calcium binding protein 5	3.47117	3.22799	3.63024	3.56364	3.7179	3.45173	3.67449	3.49239	3.56501	3.54572	3.72569	3.74022	3.47326	3.58413	3.64416	0.926033	0.888289	0.959241	-1.07988	-1.12576	-1.04249	0.365563	0.171388	0.620482	0.609556	0.291005	0.72232
17613537	691860	Obox1	oocyte specific homeobox 1	2.8928	2.58508	3.48332	3.60994	3.5838	3.38061	3.41599	2.98363	3.42167	3.42559	3.37353	3.27835	3.14279	3.34101	3.37478	0.871626	0.851456	0.976859	-1.14728	-1.17446	-1.02369	0.340262	0.267204	0.868811	0.586034	0.405579	0.913982
17613541	292625	Crxos1	Crx opposite strand transcript 1	3.6607	3.83914	3.7885	3.80327	3.90458	3.59165	3.95476	3.58183	3.49194	3.66837	3.51541	3.49107	3.7729	3.7582	3.5417	1.01024	1.17381	1.16192	1.01024	1.17381	1.16192	0.900849	0.065699	0.0826014	0.95593	0.142201	0.157555
17613551	103690015	LOC103690015	40S ribosomal protein S19-like	6.79283	7.36427	7.14996	7.02773	6.39448	6.62167	6.56625	6.3647	6.12687	6.40106	6.23589	6.35269	7.0837	6.48678	6.27913	1.51248	1.74662	1.1548	1.51248	1.74662	1.1548	0.000442997	2.50332e-05	0.13518	0.00887103	0.0003276	0.231025
17613585	308107	Kptn	kaptin (actin binding protein)	6.17062	6.00337	6.03749	5.9527	6.01708	5.94373	6.15178	5.93546	5.68443	5.612	5.89403	5.74715	6.04104	6.01201	5.7344	1.02033	1.23682	1.21218	1.02033	1.23682	1.21218	0.788771	0.0119605	0.0204595	0.899444	0.0387487	0.0537353
17613601	140447	Slc8a2	solute carrier family 8 member A2	4.03814	4.00972	3.86691	3.96822	4.20201	4.09158	4.00907	4.03668	4.25296	3.92957	4.56031	4.30978	3.97075	4.08484	4.26316	0.923966	0.816537	0.883731	-1.08229	-1.22468	-1.13157	0.38692	0.0380879	0.184464	0.628399	0.09387	0.293282
17613614	361514	Meis3	Meis homeobox 3	4.43037	4.33893	4.52775	4.71183	4.6846	4.90495	4.73572	4.79372	5.20353	5.11453	4.64699	5.31466	4.50222	4.77975	5.06993	0.825004	0.674689	0.8178	-1.21211	-1.48216	-1.22279	0.0737808	0.0014346	0.0628647	0.244879	0.00759071	0.127535
17613652	292654	Tmem160	transmembrane protein 160	6.3823	6.24284	6.30775	6.41884	6.30268	6.41223	6.72505	6.75248	5.72678	5.58449	5.83325	6.08897	6.33793	6.54811	5.80837	0.86443	1.44349	1.66987	-1.15683	1.44349	1.66987	0.146135	0.00166522	8.97001e-05	0.36603	0.00854737	0.000900113
17613658	79218	Gng5	G protein subunit gamma 5	8.81159	8.78372	8.60307	8.56247	9.19178	9.03081	8.70907	8.78234	9.17567	8.86551	8.92904	8.31372	8.69021	8.9285	8.82098	0.847753	0.913344	1.07737	-1.17959	-1.09488	1.07737	0.182476	0.454246	0.537034	0.419109	0.592232	0.650865
17613677	292657	Slc1a5	solute carrier family 1 member 5	4.83386	5.42122	4.78492	5.0367	4.49488	4.62488	4.50201	4.68586	4.9323	4.8873	5.07696	5.17228	5.01917	4.57691	5.01721	1.35874	1.00136	0.736981	1.35874	1.00136	-1.35689	0.00680111	0.988969	0.00699446	0.0547981	0.992766	0.0234866
17613690	308392	Strn4	striatin 4	5.94563	6.38766	6.56274	6.47248	6.25193	6.36046	6.22413	6.61415	6.07626	6.07868	6.1673	6.39133	6.34213	6.36267	6.17839	0.985862	1.12018	1.13625	-1.01434	1.12018	1.13625	0.890511	0.282611	0.22908	0.950712	0.422313	0.345054
17613732	499088	Dact3	dishevelled-binding antagonist of beta-catenin 3	4.15449	4.03457	4.55752	4.482	4.288	4.36729	4.3518	4.1744	3.94158	3.99235	4.48021	4.58984	4.30714	4.29537	4.25099	1.00819	1.03969	1.03124	1.00819	1.03969	1.03124	0.943999	0.738111	0.791432	0.97542	0.827651	0.857273
17613737	245986	Gng8	G protein subunit gamma 8	3.84725	4.12804	3.62778	3.83896	3.45009	3.76006	3.61042	3.6412	3.88297	3.71693	3.56988	3.95238	3.86051	3.61544	3.78054	1.18515	1.05699	0.891867	1.18515	1.05699	-1.12124	0.0822489	0.551191	0.227935	0.261967	0.679093	0.343786
17613742	292661	Ptgir	prostaglandin I2 receptor	4.14762	4.63361	4.10278	4.48139	4.00381	4.10344	4.53277	4.28093	4.3292	4.33262	4.02976	4.13191	4.34135	4.23024	4.20587	1.08006	1.09846	1.01703	1.08006	1.09846	1.01703	0.475913	0.386847	0.874694	0.700702	0.529118	0.91797
17613749	308393	Pnma8b	PNMA family member 8B	4.71805	4.94893	4.63349	4.59719	4.67376	4.54772	4.46955	4.6416	5.67567	5.67229	5.13119	6.12894	4.72442	4.58315	5.65202	1.10287	0.525729	0.476692	1.10287	-1.90212	-2.09779	0.421573	8.62479e-05	2.03261e-05	0.658344	0.000873854	0.000282302
17613757	494320	Ccdc8	coiled-coil domain containing 8	4.88094	5.18482	5.33938	5.43388	4.70264	4.68994	4.31334	4.56396	4.47865	4.43992	4.43687	4.63855	5.20975	4.56747	4.4985	1.5608	1.63723	1.04897	1.5608	1.63723	1.04897	0.000320744	0.000124645	0.619657	0.00690057	0.00114886	0.721792
17613764	24257	Cgm4	carcinoembryonic antigen gene family 4	3.19599	3.04552	2.95897	3.29021	3.30595	3.45623	3.32888	3.05731	3.17647	3.36007	3.33937	3.25606	3.12267	3.28709	3.28299	0.892289	0.894826	1.00284	-1.12071	-1.11754	1.00284	0.184028	0.194516	0.972722	0.421131	0.319938	0.982696
17613841	292671	Mill1	MHC I like leukocyte 1	3.54055	3.80881	3.62739	3.87754	3.51318	3.64284	3.70765	3.78497	3.73802	3.74512	3.49047	3.81676	3.71357	3.66216	3.69759	1.03628	1.01114	0.975738	1.03628	1.01114	-1.02487	0.670073	0.894346	0.768642	0.83639	0.935338	0.839793
17613859	365212	Micb	MHC class I polypeptide-related sequence B	3.74076	3.76104	3.51479	3.45535	3.83652	3.83839	3.68867	3.81362	3.98759	4.28091	3.44899	3.82196	3.61799	3.7943	3.88486	0.884962	0.831116	0.939154	-1.12999	-1.2032	-1.06479	0.271632	0.10514	0.566017	0.520707	0.202636	0.677059
17613865	84387	Pglyrp1	peptidoglycan recognition protein 1	5.95116	5.64201	5.62173	5.1889	5.24953	4.62851	5.16885	4.85262	4.50126	4.23907	4.28152	4.56156	5.60095	4.97488	4.39585	1.54336	2.30553	1.49384	1.54336	2.30553	1.49384	0.00271937	6.23991e-06	0.00468087	0.0312466	0.000103976	0.0174899
17613881	499090	Mypop	Myb-related transcription factor, partner of profilin	4.17649	3.99612	4.03345	4.28225	4.4003	3.91033	4.00843	4.10694	4.10686	3.89414	4.54682	4.25153	4.12208	4.1065	4.19984	1.01086	0.947528	0.937352	1.01086	-1.05538	-1.06684	0.918599	0.611588	0.542996	0.964596	0.728315	0.656701
17613887	308404	Irf2bp1	interferon regulatory factor 2 binding protein 1	5.55344	5.35423	5.43541	5.52271	5.535	5.27934	5.12963	5.44863	5.14454	4.9879	5.1755	5.17471	5.46645	5.34815	5.12066	1.08545	1.27084	1.17079	1.08545	1.27084	1.17079	0.316295	0.00883109	0.0654084	0.562526	0.0307967	0.131601
17613891	292683	Sympk	symplekin	6.76063	6.82509	6.77171	6.81012	6.86786	6.83593	7.00624	7.10927	6.40215	6.34031	6.82855	6.51479	6.79189	6.95483	6.52145	0.893205	1.20617	1.35039	-1.11956	1.20617	1.35039	0.199025	0.0419836	0.0029666	0.440239	0.101034	0.0123317
17613921	292684	Rsph6a	radial spoke head 6 homolog A	3.7109	3.47246	3.57598	3.61612	3.89166	3.87419	3.56199	3.81868	3.53737	3.68226	3.78789	3.69745	3.59387	3.78663	3.67624	0.874928	0.944503	1.07952	-1.14295	-1.05876	1.07952	0.106009	0.472593	0.339306	0.305188	0.608912	0.463809
17613930	680252	Dmwd	DM1 locus, WD repeat containing	6.004	6.2123	6.01609	6.28583	6.04248	6.22746	6.00446	6.21961	6.12497	6.21075	6.4892	6.45782	6.12955	6.1235	6.32068	1.0042	0.875918	0.872251	1.0042	-1.14166	-1.14646	0.961047	0.138659	0.127514	0.983246	0.247974	0.22053
17613936	308405	Dmpk	DM1 protein kinase	6.03907	6.63063	6.20735	6.35503	5.60173	5.65461	5.51148	5.80401	6.29416	6.18938	5.97764	6.69471	6.30802	5.64296	6.28897	1.58564	1.01329	0.639043	1.58564	1.01329	-1.56484	0.000980675	0.907172	0.00123748	0.0155428	0.942597	0.00643124
17613955	308406	Six5	SIX homeobox 5	5.01143	4.6504	5.10611	5.36889	4.92452	4.69807	5.1378	5.53633	4.27873	4.66024	5.03501	4.95993	5.03421	5.07418	4.73348	0.972674	1.23177	1.26637	-1.02809	1.23177	1.26637	0.850505	0.170538	0.123937	0.929682	0.290001	0.21566
17613961	292686	Fbxo46	F-box protein 46	5.18615	5.44829	5.36248	5.4219	5.42009	5.55838	5.18392	5.82815	5.32772	5.53988	5.002	5.52148	5.35471	5.49763	5.34777	0.905679	1.00482	1.10946	-1.10414	1.00482	1.10946	0.368195	0.964645	0.346104	0.611872	0.977878	0.470452
17613966	680309	Snrpd2	small nuclear ribonucleoprotein D2 polypeptide	6.50644	6.57991	6.65742	6.6379	6.5361	6.70375	6.57931	6.82349	6.42746	6.44982	6.30852	6.17415	6.59542	6.66066	6.33999	0.955784	1.19369	1.24891	-1.04626	1.19369	1.24891	0.557223	0.0336289	0.0103928	0.761254	0.0852764	0.031784
17613971	192360	Eml2	EMAP like 2	5.12144	4.99032	4.99889	5.24862	5.13361	5.32698	5.18131	5.33953	4.93648	5.0202	5.14145	5.27819	5.08982	5.24536	5.09408	0.897796	0.997047	1.11055	-1.11384	-1.00296	1.11055	0.191606	0.97051	0.203343	0.430551	0.981555	0.315694
17614001	308409	Opa3	OPA3, outer mitochondrial membrane lipid metabolism regulator	5.45548	4.98527	5.57261	5.20048	5.41105	5.13881	5.38591	5.62191	4.83658	5.03951	5.11388	5.3371	5.30346	5.38942	5.08177	0.942158	1.1661	1.23769	-1.06139	1.1661	1.23769	0.586718	0.173189	0.0662483	0.782109	0.29324	0.133015
17614011	308410	Rtn2	reticulon 2	4.46562	4.54548	4.53585	4.50318	4.23193	4.43999	4.23944	4.09576	5.90204	5.71488	5.31901	5.87548	4.51253	4.25178	5.70285	1.1981	0.438205	0.365749	1.1981	-2.28204	-2.73411	0.0706143	3.59127e-07	3.08604e-08	0.239318	9.96541e-06	1.30326e-06
17614058	686809	Exoc3l2	exocyst complex component 3-like 2	5.89546	5.58731	5.71991	5.96567	5.98662	5.86129	6.29449	5.98315	5.8263	5.53925	5.21051	5.64797	5.79209	6.03139	5.55601	0.847157	1.17779	1.39029	-1.18042	1.17779	1.39029	0.126425	0.131187	0.00604742	0.338586	0.238565	0.0211448
17614071	680465	Trappc6a	trafficking protein particle complex 6A	6.64669	6.36745	6.63009	6.6382	6.85	6.72469	6.69493	6.8123	6.33132	6.29775	6.22929	6.25857	6.57061	6.77048	6.27923	0.87063	1.22381	1.40566	-1.14859	1.22381	1.40566	0.0714787	0.0130097	0.000283594	0.240866	0.0413302	0.00216194
17614079	680440	Nkpd1	NTPase, KAP family P-loop domain containing 1	3.03818	3.12117	3.13907	3.00117	3.15521	2.86694	3.12024	2.85441	2.69938	2.78531	2.72584	3.05537	3.0749	2.9992	2.81648	1.05387	1.19617	1.13502	1.05387	1.19617	1.13502	0.530202	0.0452581	0.142497	0.740464	0.106873	0.240521
17614108	292701	Ceacam20	CEA cell adhesion molecule 20	4.04354	3.51563	3.93235	3.68183	4.02308	3.81998	4.07918	3.85581	3.8135	3.80593	3.5148	3.65314	3.79334	3.94451	3.69684	0.900516	1.06917	1.18729	-1.11047	1.06917	1.18729	0.275046	0.480392	0.083826	0.524118	0.615984	0.159367
17614124	246279	Zfp180	zinc finger protein 180	6.53943	6.32596	6.49757	6.62152	6.75407	6.56878	6.49179	6.69535	6.33201	6.19516	6.20062	6.57882	6.49612	6.6275	6.32665	0.91296	1.12464	1.23187	-1.09534	1.12464	1.23187	0.291684	0.179342	0.0249722	0.538935	0.300753	0.0627296
17614159	502308	Lypd5	Ly6/Plaur domain containing 5	3.62815	3.24173	3.71214	3.61013	3.70915	3.72868	3.72165	4.23251	3.8344	4.02731	3.98726	3.84874	3.54804	3.848	3.92443	0.812273	0.770362	0.948402	-1.23111	-1.29809	-1.05441	0.0545098	0.0196586	0.601412	0.204686	0.056846	0.705253
17614165	65206	Kcnn4	potassium calcium-activated channel subfamily N member 4	4.4715	4.18674	4.4066	4.4687	4.71518	4.09345	4.4282	4.23529	4.32363	4.06342	3.96838	4.08048	4.38338	4.36803	4.10898	1.0107	1.2095	1.19669	1.0107	1.2095	1.19669	0.914804	0.0717944	0.0872722	0.963043	0.151676	0.164286
17614175	365215	Smg9	SMG9 nonsense mediated mRNA decay factor	5.8099	6.06193	5.85396	5.6842	5.92216	6.06385	5.78218	5.95199	5.56339	5.78876	5.25356	5.55895	5.8525	5.93005	5.54117	0.947667	1.24085	1.30938	-1.05522	1.24085	1.30938	0.561289	0.0314647	0.00982129	0.763262	0.0811813	0.0304053
17614190	50692	Plaur	plasminogen activator, urokinase receptor	5.34839	5.26233	5.62641	5.48989	5.34025	5.63327	5.91594	5.41301	5.11631	5.28353	5.11385	5.66148	5.43175	5.57562	5.29379	0.905091	1.10035	1.21573	-1.10486	1.10035	1.21573	0.375724	0.395089	0.0946587	0.61804	0.537363	0.175279
17614203	361519	Zfp428	zinc finger protein 428	3.8609	3.62465	4.01344	3.808	4.03356	3.67469	3.83514	3.81692	3.4839	3.73176	3.48496	3.7883	3.82675	3.84007	3.62223	0.990807	1.1523	1.16299	-1.00928	1.1523	1.16299	0.916545	0.123691	0.102926	0.963796	0.228261	0.186939
17614215	84495	Xrcc1	X-ray repair cross complementing 1	5.90952	6.13306	6.11481	5.91652	5.93697	6.30516	6.12492	5.84109	5.58253	5.57628	5.68477	5.66364	6.01848	6.05203	5.6268	0.977009	1.31192	1.34279	-1.02353	1.31192	1.34279	0.782426	0.00538399	0.00307246	0.896857	0.0210632	0.0126441
17614234	292710	Ethe1	ETHE1, persulfide dioxygenase	7.27383	6.65026	7.01388	7.02214	7.60347	7.60591	7.32976	7.62787	7.04535	6.86788	6.74931	6.93522	6.99003	7.54175	6.89944	0.682202	1.0648	1.56083	-1.46584	1.0648	1.56083	0.00118796	0.517075	0.000329239	0.017809	0.649545	0.00242113
17614259	60378	Lypd3	Ly6/Plaur domain containing 3	4.77126	4.4122	4.46733	4.52474	4.88561	4.56517	4.28628	4.66752	4.31347	4.43789	4.48294	4.74891	4.54388	4.60115	4.4958	0.961087	1.03389	1.07575	-1.04049	1.03389	1.07575	0.696174	0.742783	0.475416	0.850776	0.830493	0.596094
17614309	29287	Rps19	ribosomal protein S19	8.64286	9.35873	9.05873	9.01611	8.30483	8.33953	8.49121	8.34667	8.22398	8.34385	8.35027	8.46616	9.01911	8.37056	8.34606	1.56759	1.59443	1.01713	1.56759	1.59443	1.01713	0.000313177	0.000223631	0.860491	0.00680224	0.00182659	0.907759
17614353	308434	Zfp574	zinc finger protein 574	6.07488	5.95661	6.18176	6.13755	6.01345	6.18585	6.34024	6.48223	6.40413	6.39466	6.33193	6.82936	6.0877	6.25544	6.49002	0.890234	0.75664	0.849934	-1.1233	-1.32163	-1.17656	0.240073	0.0106669	0.108198	0.488636	0.0354876	0.194253
17614356	308435	Cic	capicua transcriptional repressor	5.73767	5.80738	5.70828	5.68622	5.92218	5.83642	5.99682	6.03486	6.10514	6.08405	6.16857	6.18042	5.73489	5.94757	6.13455	0.862932	0.758037	0.878444	-1.15884	-1.3192	-1.13838	0.0428559	0.000911161	0.0704831	0.177743	0.00534011	0.139682
17614384	292722	Tmem145	transmembrane protein 145	3.7599	3.73816	3.64159	3.73658	3.80384	3.80453	3.80862	3.77306	4.09153	4.05938	4.50382	4.47578	3.71906	3.79751	4.28263	0.947071	0.676625	0.71444	-1.05589	-1.47792	-1.3997	0.521423	0.000322238	0.00114601	0.734921	0.00241803	0.00607714
17614449	361520	Dmac2	distal membrane arm assembly complex 2	7.2802	7.10824	7.29552	7.19939	7.02059	7.19778	7.36951	7.28203	6.86779	6.79964	7.02025	6.79895	7.22084	7.21748	6.87166	1.00233	1.27384	1.27087	1.00233	1.27384	1.27087	0.976049	0.0066951	0.00711533	0.988628	0.0249547	0.0237825
17614456	308440	B3gnt8	UDP-GlcNAc:betaGal beta-1,3-N-acetylglucosaminyltransferase 8	2.74254	3.29828	2.9603	3.11196	2.86475	2.68182	3.24694	3.01171	3.35282	3.28821	3.35884	3.59937	3.02827	2.9513	3.39981	1.0548	0.772958	0.732802	1.0548	-1.29373	-1.36463	0.609968	0.0245001	0.00877765	0.797697	0.0672443	0.027977
17614461	308441	Exosc5	exosome component 5	6.5156	5.83362	5.96466	6.06258	6.42649	6.21096	6.36283	6.32828	5.647	5.2253	5.79096	5.84574	6.09412	6.33214	5.62725	0.847907	1.38211	1.63002	-1.17938	1.38211	1.63002	0.165017	0.0122379	0.0006753	0.393432	0.0394123	0.00413234
17614474	59086	Tgfb1	transforming growth factor, beta 1	5.83917	6.39269	6.20307	6.02404	5.87984	6.17159	6.40408	6.13443	6.77783	6.547	6.99489	6.72977	6.11474	6.14749	6.76237	0.977559	0.638328	0.652981	-1.02296	-1.56659	-1.53144	0.829666	0.000678546	0.00103965	0.919865	0.00425366	0.00564318
17614499	361523	Cyp2b2	cytochrome P450, family 2, subfamily b, polypeptide 2	4.52102	4.60632	4.70524	4.15755	4.34911	4.52406	4.63697	4.61613	4.54538	5.11193	3.88077	4.88079	4.49753	4.53157	4.60472	0.976683	0.928398	0.950562	-1.02387	-1.07712	-1.05201	0.876558	0.62609	0.738922	0.943596	0.739383	0.816667
17614552	100910127	LOC100910127	cytochrome P450 2B15-like	4.34578	3.97174	4.52291	4.45167	4.24773	4.58735	4.07672	4.22053	4.24266	4.1478	3.60306	4.5272	4.32302	4.28308	4.13018	1.02807	1.14301	1.1118	1.02807	1.14301	1.1118	0.834266	0.320812	0.428141	0.922386	0.463459	0.551832
17614579	24299	Cyp2a3	cytochrome P450, family 2, subfamily a, polypeptide 3	2.97731	3.25001	2.96073	3.34769	3.35724	3.15107	3.34688	3.35812	3.0866	3.13162	2.84151	3.09239	3.13393	3.30333	3.03803	0.889216	1.06873	1.20188	-1.12459	1.06873	1.20188	0.185287	0.443451	0.0466096	0.422943	0.581671	0.101173
17614591	24894	Cyp2a1	cytochrome P450, family 2, subfamily a, polypeptide 1	3.8111	3.77421	4.15592	3.68295	3.94529	3.78834	3.61176	3.52138	3.82314	3.86087	3.60296	4.12641	3.85605	3.71669	3.85334	1.10141	1.00188	0.90963	1.10141	1.00188	-1.09935	0.353	0.985397	0.362131	0.598323	0.990685	0.486551
17614602	24895	Cyp2a2	cytochrome P450, family 2, subfamily a, polypeptide 2	3.42061	3.42118	3.22846	3.31131	3.44201	2.52949	3.01284	3.24807	2.94175	2.73638	3.1477	2.60633	3.34539	3.05811	2.85804	1.22034	1.40186	1.14875	1.22034	1.40186	1.14875	0.126291	0.0153745	0.276635	0.338458	0.0470719	0.397653
17614627	171380	Cyp2t1	cytochrome P450, family 2, subfamily t, polypeptide 1	7.93875	8.08734	8.46883	7.98637	6.62292	6.28856	6.78343	6.37911	6.75511	5.85893	6.44363	6.14916	8.12032	6.5185	6.30171	3.03526	3.52742	1.16215	3.03526	3.52742	1.16215	6.16744e-07	1.32021e-07	0.267214	5.51702e-05	4.25375e-06	0.387181
17614638	499106	RGD1560854	similar to FLJ41131 protein	6.40308	6.24861	6.69296	6.5025	6.37282	6.48618	6.93455	6.7622	5.83541	5.95192	6.38535	6.24809	6.46179	6.63894	6.10519	0.884449	1.2804	1.44768	-1.13065	1.2804	1.44768	0.284994	0.0419571	0.00474717	0.533245	0.10099	0.0176828
17614650	308453	Coq8b	coenzyme Q8B	6.25712	6.24746	6.42164	6.11319	6.40431	6.42225	6.77562	6.65266	5.86671	5.65401	5.81634	5.86677	6.25985	6.56371	5.80096	0.810085	1.37449	1.69672	-1.23444	1.37449	1.69672	0.0224608	0.00168107	1.52707e-05	0.119717	0.00859953	0.000227422
17614667	292732	Numbl	NUMB-like, endocytic adaptor protein	3.94377	4.20845	4.34826	4.11527	4.31861	3.75767	3.84304	4.02689	4.20196	4.28115	4.26198	4.69831	4.15394	3.98655	4.36085	1.12302	0.866388	0.77148	1.12302	-1.15422	-1.29621	0.287603	0.193301	0.0268364	0.535985	0.318429	0.0661362
17614681	292737	Blvrb	biliverdin reductase B	7.62321	7.13759	7.41219	7.16833	7.87036	7.63569	7.61475	7.4434	6.95259	6.67754	6.90598	6.65105	7.33533	7.64105	6.79679	0.809038	1.4525	1.79535	-1.23604	1.4525	1.79535	0.044204	0.00161241	2.67709e-05	0.180873	0.00832945	0.000351336
17614690	499108	Sertad3	SERTA domain containing 3	4.29523	4.11636	3.8305	4.46666	3.86409	3.98642	3.23389	4.84232	3.76155	3.58712	3.95319	4.30437	4.17719	3.98168	3.90156	1.14513	1.21052	1.05711	1.14513	1.21052	1.05711	0.479457	0.32303	0.770268	0.703653	0.465823	0.840962
17614694	361526	Sertad1	SERTA domain containing 1	5.71808	5.32373	5.77694	5.14367	5.35553	5.7857	5.75855	5.60703	5.30144	5.02197	5.03655	4.93229	5.4906	5.6267	5.07306	0.909977	1.33565	1.46779	-1.09893	1.33565	1.46779	0.400472	0.0186005	0.00332828	0.639832	0.0545421	0.0134606
17614708	308449	Hipk4	homeodomain interacting protein kinase 4	4.41948	4.54742	4.4327	4.88336	4.66006	4.6085	4.62628	4.76553	4.14603	4.5294	4.12886	4.58335	4.57074	4.66509	4.34691	0.936693	1.16783	1.24676	-1.06759	1.16783	1.24676	0.511067	0.131906	0.039165	0.72749	0.239531	0.0883714
17614715	292739	RGD1307554	similar to CG16812-PA	6.37873	6.20448	6.35719	6.5623	6.15186	6.25969	6.65297	6.91719	6.06345	6.17644	5.75763	6.37223	6.37568	6.49543	6.09244	0.920346	1.21692	1.32225	-1.08655	1.21692	1.32225	0.503991	0.126985	0.0367194	0.721358	0.232886	0.0842862
17614758	100910046	LOC100910046	zinc finger protein 60-like	4.41665	4.57084	4.27493	4.31969	4.5576	3.94392	3.21912	4.19626	4.98648	4.45621	4.39045	4.02114	4.39553	3.97922	4.46357	1.3345	0.953931	0.714822	1.3345	-1.04829	-1.39895	0.112898	0.786291	0.0692053	0.317623	0.861082	0.13774
17614775	499110	Zfp780b	zinc finger protein 780B	3.85769	3.88294	3.79181	3.94795	4.54888	4.25689	3.36763	3.53709	4.24427	4.58856	3.87115	4.12479	3.8701	3.92762	4.2072	0.960911	0.791631	0.823834	-1.04068	-1.26321	-1.21384	0.804179	0.160753	0.239611	0.907045	0.277139	0.357056
17614787	100303643	Fcgbp	Fc fragment of IgG binding protein	3.85273	3.96858	4.10986	3.92874	4.04268	4.1926	4.25543	4.34371	4.39355	4.63641	4.31177	4.84908	3.96498	4.2086	4.5477	0.84462	0.667701	0.790535	-1.18396	-1.49768	-1.26497	0.0831591	0.000531773	0.0210766	0.263877	0.00354137	0.0550265
17614833	292747	Fbl	fibrillarin	4.18518	4.61685	4.37347	4.26466	4.32093	4.05425	4.31435	4.25964	4.02639	3.9361	3.77387	4.38343	4.36004	4.23729	4.02995	1.0888	1.2571	1.15456	1.0888	1.2571	1.15456	0.403297	0.0360593	0.167439	0.641509	0.0899566	0.272165
17614842	308468	Dyrk1b	dual specificity tyrosine phosphorylation regulated kinase 1B	5.93817	6.54461	6.12812	6.16746	5.80592	5.88793	5.92054	6.21191	5.75268	5.92443	6.25252	6.26202	6.19459	5.95658	6.04791	1.17937	1.10702	0.938653	1.17937	1.10702	-1.06536	0.152405	0.366841	0.57068	0.375272	0.509598	0.681019
17614856	685691	Eid2	EP300 interacting inhibitor of differentiation 2	6.56774	5.54876	5.99518	6.14665	6.47408	5.82312	5.57201	6.6386	5.64486	5.71759	6.03898	5.82133	6.06458	6.12695	5.80569	0.957688	1.19656	1.24942	-1.04418	1.19656	1.24942	0.798716	0.298857	0.201928	0.90471	0.440459	0.313856
17614858	140655	Rps16	ribosomal protein S16	4.13458	4.80121	4.4694	4.2407	3.77006	3.62104	3.77558	4.2158	3.32147	3.81323	3.32962	3.52751	4.41147	3.84562	3.49796	1.48026	1.88363	1.2725	1.48026	1.88363	1.2725	0.00545421	0.000111606	0.0634525	0.0471761	0.0010575	0.128464
17614873	361531	Paf1	PAF1 homolog, Paf1/RNA polymerase II complex component	7.5914	7.2408	7.51662	7.39876	7.34403	7.38159	7.36936	7.45594	7.27753	7.21746	6.83704	7.48366	7.4369	7.38773	7.20392	1.03467	1.17525	1.13588	1.03467	1.17525	1.13588	0.721532	0.106763	0.195382	0.864526	0.205064	0.306132
17614905	245917	Sycn	syncollin	3.94274	3.97729	3.93673	3.88606	3.78892	3.91402	4.10969	3.92099	3.42391	3.65583	3.45249	3.61452	3.93571	3.9334	3.53669	1.0016	1.31861	1.31651	1.0016	1.31861	1.31651	0.98297	0.00206303	0.0021538	0.992753	0.0100794	0.00971318
17614908	499114	Fbxo27	F-box protein 27	5.32737	4.81192	5.78481	5.5619	5.45472	5.84701	6.82602	5.92353	4.83519	4.95004	5.24417	5.36557	5.3715	6.01282	5.09874	0.641125	1.20811	1.88436	-1.55976	1.20811	1.88436	0.0281561	0.315643	0.00360372	0.136714	0.457923	0.0143065
17614917	292757	Fbxo17	F-box protein 17	4.79441	4.89482	4.6639	4.76842	4.64811	5.33387	5.53606	5.22604	3.9104	4.85761	4.53525	4.46587	4.78039	5.18602	4.44228	0.754905	1.2641	1.67451	-1.32467	1.2641	1.67451	0.0640034	0.115922	0.00242872	0.225981	0.217954	0.0106458
17614927	292759	Sars2	seryl-tRNA synthetase 2, mitochondrial	6.95762	6.13976	6.82534	6.5557	6.76528	6.51363	6.79575	7.15977	5.96347	6.36809	6.31174	6.21936	6.61961	6.80861	6.21567	0.877214	1.32312	1.50832	-1.13997	1.32312	1.50832	0.313102	0.0420638	0.00542146	0.560079	0.101157	0.0194552
17614945	361532	Sirt2	sirtuin 2	8.27281	8.2152	8.35153	8.38368	8.15749	8.18959	8.45675	8.54118	8.07096	7.82698	8.14212	8.11098	8.3058	8.33625	8.03776	0.979114	1.20417	1.22986	-1.02133	1.20417	1.22986	0.804021	0.0428721	0.0264597	0.907045	0.102683	0.0655084
17614994	64526	Ech1	enoyl-CoA hydratase 1	8.58149	8.64907	8.49579	8.70954	8.7631	8.96436	8.72114	8.68487	8.64047	8.67625	8.48075	8.42837	8.60897	8.78337	8.55646	0.886138	1.03707	1.17033	-1.12849	1.03707	1.17033	0.131848	0.637411	0.0561247	0.345558	0.748565	0.116775
17615016	29518	Lgals7	galectin 7	3.31867	3.48925	3.10469	3.22146	3.41887	3.40486	3.26841	3.28025	3.03959	3.37417	3.25897	3.15819	3.28352	3.3431	3.20773	0.959542	1.05393	1.09837	-1.04216	1.05393	1.09837	0.615337	0.523925	0.262449	0.801719	0.655123	0.382191
17615020	308476	Capn12	calpain 12	3.54512	3.45921	3.67289	3.67558	3.85582	3.61232	3.59588	3.86709	3.39289	3.39983	3.22702	3.69171	3.5882	3.73278	3.42786	0.904645	1.11755	1.23534	-1.10541	1.11755	1.23534	0.261895	0.215746	0.0271692	0.511403	0.346422	0.0667274
17615098	292765	Ggn	gametogenetin	3.6887	3.79989	3.58323	3.66153	3.58538	3.72499	3.74938	3.73481	3.69773	3.43761	3.29578	3.29979	3.68334	3.69864	3.43273	0.989447	1.18971	1.20239	-1.01067	1.18971	1.20239	0.895288	0.0454923	0.0353114	0.953141	0.107351	0.0817242
17615119	114004	Ppp1r14a	protein phosphatase 1, regulatory (inhibitor) subunit 14A	4.57627	4.90626	5.03036	4.36904	4.40483	4.42926	4.86407	4.17504	4.48016	4.54827	3.85602	4.71067	4.72048	4.4683	4.39878	1.19101	1.24981	1.04937	1.19101	1.24981	1.04937	0.235069	0.135749	0.737422	0.483838	0.244443	0.8156
17615125	50545	Dpf1	double PHD fingers 1	3.4276	3.4835	3.63225	3.62718	3.46133	3.86857	3.64845	3.85134	3.69014	3.75384	3.52117	3.88989	3.54263	3.70742	3.71376	0.892059	0.888147	0.995614	-1.121	-1.12594	-1.0044	0.204559	0.188653	0.959892	0.446665	0.312399	0.974365
17615140	308482	Zfp84	zinc finger protein 84	6.25819	6.09647	6.22893	6.43185	6.34857	5.86332	5.62176	6.27661	6.03089	5.87912	5.57419	5.89225	6.25386	6.02756	5.84411	1.16983	1.32846	1.1356	1.16983	1.32846	1.1356	0.185623	0.0244368	0.278109	0.423333	0.0670841	0.399393
17615156	100359464	Zfp420	zinc finger protein 420	3.107	3.01706	3.10585	3.41915	3.40914	3.01462	2.75286	3.23073	3.13289	3.44885	3.17862	3.66603	3.16227	3.10184	3.3566	1.04278	0.873978	0.838127	1.04278	-1.14419	-1.19314	0.714725	0.250161	0.138064	0.860772	0.385661	0.234775
17615171	103690114	LOC103690114	zinc finger protein 383-like	6.34295	6.4049	5.72794	5.87457	6.36748	5.86206	5.05319	5.79234	6.23681	5.86131	5.60088	5.74814	6.08759	5.76877	5.86178	1.24731	1.16943	0.937562	1.24731	1.16943	-1.0666	0.210464	0.368373	0.70757	0.453871	0.510995	0.793093
17615199	53982	Zfp260	zinc finger protein 260	7.29375	7.14735	7.04051	7.21333	7.23126	7.0868	6.99257	7.19505	7.34506	7.1293	6.84349	6.83931	7.17373	7.12642	7.03929	1.03334	1.09767	1.06225	1.03334	1.09767	1.06225	0.719269	0.314952	0.510407	0.863259	0.457228	0.626375
17615203	246264	Zfp382	zinc finger protein 382	3.57575	4.19388	3.75935	3.67196	4.13053	4.07356	3.5698	3.88082	3.87532	4.1203	4.05294	3.85358	3.80024	3.91368	3.97554	0.92438	0.885583	0.95803	-1.08181	-1.1292	-1.04381	0.479462	0.280401	0.697953	0.703653	0.419845	0.785586
17615210	308493	Clip3	CAP-GLY domain containing linker protein 3	4.918	5.1552	4.98485	5.04444	4.90487	4.82228	4.94483	4.53614	6.90908	6.87424	7.41988	7.3606	5.02562	4.80203	7.14095	1.16764	0.230793	0.197658	1.16764	-4.33288	-5.05924	0.148599	7.76357e-10	2.0385e-10	0.369783	6.33443e-08	2.29914e-08
17615226	292780	Alkbh6	alkB homolog 6	6.99846	6.58257	6.9031	6.65711	6.85234	6.98029	7.21061	7.11797	6.01982	6.20081	6.46099	5.98005	6.78531	7.0403	6.16542	0.837993	1.53676	1.83386	-1.19333	1.53676	1.83386	0.0904922	0.000577253	2.13129e-05	0.277329	0.00376446	0.000293014
17615238	292781	Syne4	spectrin repeat containing nuclear envelope family member 4	5.007	4.77935	4.8874	4.88276	4.97961	4.78487	5.03728	5.0641	4.49206	4.71111	4.93552	4.6324	4.88913	4.96647	4.69277	0.947804	1.1458	1.2089	-1.05507	1.1458	1.2089	0.524788	0.119889	0.0367073	0.737434	0.223336	0.0842805
17615249	361537	Tyrobp	Tyro protein tyrosine kinase binding protein	8.11828	8.1281	7.9715	8.13942	7.86598	7.65534	7.75106	7.3082	8.61134	8.364	7.82855	8.29421	8.08932	7.64514	8.27453	1.36054	0.879526	0.646454	1.36054	-1.13698	-1.5469	0.0154688	0.270006	0.00158144	0.0937297	0.408597	0.00767138
17615256	308496	Nfkbid	NFKB inhibitor delta	4.36313	4.38165	4.54017	4.69557	4.51241	4.64488	4.54933	4.50882	4.6295	4.66583	4.18835	4.63119	4.49513	4.55386	4.52872	0.960107	0.976988	1.01758	-1.04155	-1.02355	1.01758	0.652535	0.796313	0.846685	0.826888	0.867586	0.897931
17615268	64563	Nphs1	NPHS1 adhesion molecule, nephrin	4.53795	4.75766	4.41736	4.53097	4.79167	4.54737	4.5723	4.93229	4.41689	4.67203	4.25297	4.58547	4.56098	4.71091	4.48184	0.901298	1.05639	1.17208	-1.10951	1.05639	1.17208	0.272337	0.556049	0.102684	0.52103	0.682763	0.186569
17615301	308492	Wdr62	WD repeat domain 62	4.51074	4.16547	4.16347	4.24787	4.44292	4.15073	4.47701	4.16854	4.39437	3.91783	4.12304	4.26572	4.27189	4.3098	4.17524	0.974065	1.06928	1.09775	-1.02663	1.06928	1.09775	0.783521	0.486963	0.337039	0.896857	0.622238	0.461209
17615338	365226	Ovol3	ovo-like zinc finger 3	3.3204	3.70273	3.58863	3.54707	3.37357	3.56721	3.87996	3.74237	3.74936	3.5575	3.19797	3.58815	3.53971	3.64078	3.52325	0.932343	1.01148	1.08488	-1.07257	1.01148	1.08488	0.501046	0.912026	0.435277	0.719324	0.945222	0.558978
17615353	29156	Capns1	calpain, small subunit 1	10.5636	10.2244	10.3954	10.3478	10.543	10.3952	10.6066	10.5437	10.2061	9.96439	10.1979	10.0748	10.3828	10.5221	10.1108	0.907925	1.20747	1.32992	-1.10141	1.20747	1.32992	0.226438	0.0269701	0.00220654	0.473674	0.0721734	0.00990175
17615374	292786	RGD1560986	similar to Gene model 1082	3.72405	3.82212	3.63314	3.67213	3.98435	3.9955	3.57095	4.08729	3.77529	4.23033	3.74341	4.22586	3.71286	3.90952	3.99372	0.872567	0.823099	0.943307	-1.14604	-1.21492	-1.0601	0.205778	0.0788928	0.579	0.448247	0.162827	0.687476
17615378	192245	Hspb6	heat shock protein family B (small) member 6	8.83689	8.7724	8.53327	8.62644	8.40371	8.59155	7.9608	8.14718	8.90723	8.48687	8.72229	8.67025	8.69225	8.27581	8.69666	1.33463	0.996946	0.746983	1.33463	-1.00306	-1.33872	0.0125948	0.976262	0.0118624	0.0829704	0.985283	0.0351402
17615395	499126	Igflr1	IGF-like family receptor 1	3.41135	3.36877	3.54881	3.31139	3.58665	3.34466	3.2197	3.65693	3.79561	3.6939	3.63782	3.53177	3.41008	3.45198	3.66478	0.971372	0.838162	0.862864	-1.02947	-1.19309	-1.15893	0.734081	0.0536259	0.100188	0.871545	0.121606	0.183246
17615402	100526585	Mir3569	microRNA 3569	4.12116	4.26073	4.08912	4.11144	4.64353	4.53392	4.49856	4.30335	3.89751	4.30832	4.38694	4.17918	4.14561	4.49484	4.19298	0.785004	0.967698	1.23273	-1.27388	-1.03338	1.23273	0.013954	0.70914	0.0293147	0.0882889	0.80573	0.0707164
17615434	292793	Sbsn	suprabasin	6.4843	5.75531	6.54134	6.12025	7.23017	6.98839	7.40468	6.88693	7.50548	6.66143	6.56164	6.27906	6.2253	7.12754	6.7519	0.535055	0.694187	1.29741	-1.86897	-1.44053	1.29741	0.00208644	0.0453705	0.139488	0.026464	0.107101	0.23684
17615441	361548	Dmkn	dermokine	3.9009	3.5684	3.63762	3.45863	3.62552	3.86741	3.85269	3.80399	4.28131	3.91276	4.03071	3.91376	3.64139	3.7874	4.03464	0.903742	0.761413	0.842511	-1.10651	-1.31335	-1.18693	0.268683	0.00777283	0.0714141	0.517644	0.0278784	0.140993
17615469	361549	Lgi4	leucine-rich repeat LGI family, member 4	4.03841	3.99593	4.06396	4.04218	3.74958	4.14305	4.13958	4.1362	5.03261	4.6893	4.55379	5.09901	4.03512	4.0421	4.84368	0.995171	0.570952	0.573722	-1.00485	-1.75146	-1.743	0.960657	4.40504e-05	4.81072e-05	0.983246	0.000510617	0.000553864
17615486	292801	Scgb1b24	secretoglobin, family 1B, member 24	2.99331	3.04179	3.1958	3.21165	3.15025	3.04509	2.97765	3.22914	2.96675	3.22477	2.44156	2.9408	3.11064	3.10053	2.89347	1.00703	1.16245	1.15433	1.00703	1.16245	1.15433	0.946404	0.163407	0.18254	0.976451	0.280607	0.290768
17615501	292808	Pepd	peptidase D	8.29004	8.19748	8.18579	8.18061	8.02391	7.83143	7.99472	7.8705	7.76125	7.40366	7.64104	7.48525	8.21348	7.93014	7.5728	1.21701	1.55906	1.28106	1.21701	1.55906	1.28106	0.0201738	3.65871e-05	0.00520826	0.111778	0.000438691	0.0188846
17615517	24252	Cebpa	CCAAT/enhancer binding protein alpha	4.47616	4.72256	4.28096	4.52825	4.63072	4.46101	4.32262	4.6782	4.77846	4.40492	3.98436	4.29481	4.50198	4.52314	4.36564	0.985443	1.09912	1.11535	-1.01477	1.09912	1.11535	0.896639	0.408226	0.341378	0.953916	0.549787	0.465905
17615536	308516	Rhpn2	rhophilin, Rho GTPase binding protein 2	4.43237	3.76094	4.34042	4.13581	4.03491	3.94011	4.50498	4.55393	4.29146	4.22798	4.00122	4.3876	4.16739	4.25848	4.22706	0.938808	0.959478	1.02202	-1.06518	-1.04223	1.02202	0.611553	0.738685	0.860381	0.798459	0.827885	0.907759
17615554	292811	Cep89	centrosomal protein 89	5.1702	4.7646	4.90972	4.94514	5.39677	5.03265	4.93749	5.74602	4.82057	4.9201	4.6171	5.04182	4.94742	5.27823	4.8499	0.795088	1.06993	1.34568	-1.25772	1.06993	1.34568	0.0713398	0.574391	0.0241789	0.240741	0.697958	0.0611989
17615599	361555	Ankrd27	ankyrin repeat domain 27	6.23243	6.40674	6.49393	6.41763	6.15353	6.52053	6.38168	6.43936	6.01251	6.45362	6.26065	6.2941	6.38768	6.37377	6.25522	1.00969	1.09616	1.08565	1.00969	1.09616	1.08565	0.91199	0.301798	0.35356	0.961863	0.443531	0.477868
17615612	308523	Tshz3	teashirt zinc finger homeobox 3	3.13907	3.48183	3.54722	3.4096	3.15874	3.30947	3.4008	3.6049	4.71001	5.0208	4.94336	4.81202	3.39443	3.36848	4.87155	1.01815	0.359206	0.352802	1.01815	-2.78392	-2.83445	0.844809	1.81733e-08	1.45449e-08	0.927516	7.91997e-07	7.16547e-07
17615616	499133	RGD1562402	similar to 60S ribosomal protein L27a	8.94109	9.29849	9.30786	8.9736	8.89492	8.81488	8.96491	8.64566	9.01449	8.74366	8.96883	8.64839	9.13026	8.83009	8.84384	1.23129	1.21961	0.990514	1.23129	1.21961	-1.00958	0.038864	0.0473006	0.91836	0.166698	0.110563	0.947713
17615620	690000	LOC690000	similar to CG3740-PA	4.51523	4.27731	4.46843	4.3055	4.62033	4.37282	4.45242	4.53891	4.27653	4.09574	4.06591	4.25419	4.39162	4.49612	4.17309	0.930125	1.16354	1.25095	-1.07512	1.16354	1.25095	0.350547	0.0629495	0.00980196	0.596138	0.137693	0.0303524
17615662	102548231	LOC102548231	zinc finger protein 850-like	5.86724	6.42076	5.76254	5.79991	5.9802	6.16335	5.7028	5.8192	5.7618	5.92017	6.125	5.66184	5.96261	5.91639	5.8672	1.03256	1.06837	1.03468	1.03256	1.06837	1.03468	0.780786	0.567448	0.767163	0.895743	0.692353	0.838986
17615696	690343	Zfp141	zinc finger protein 141	4.24414	3.98661	3.9443	4.10021	4.43463	4.30375	3.86416	3.91779	5.07241	4.80293	3.91308	4.51134	4.06882	4.13008	4.57494	0.958422	0.704111	0.734657	-1.04338	-1.42023	-1.36118	0.775814	0.030899	0.0534515	0.893604	0.0800863	0.112366
17615710	102555672	LOC102555672	zinc finger protein 850-like	6.51978	6.48043	6.02974	5.90344	6.50219	6.01401	5.18626	5.65461	7.48812	7.00257	6.37476	6.73637	6.23335	5.83927	6.90046	1.31411	0.629768	0.479237	1.31411	-1.58789	-2.08665	0.171249	0.0284775	0.00164432	0.40264	0.075303	0.00792551
17615745	292843	Siglec5	sialic acid binding Ig-like lectin 5	4.0762	4.72036	4.03535	4.96579	4.06595	4.54954	4.22129	4.51046	4.75933	4.79416	4.65749	4.71305	4.44943	4.33681	4.73101	1.08119	0.822689	0.760913	1.08119	-1.21553	-1.31421	0.56774	0.165454	0.0596941	0.768116	0.28337	0.12254
17615777	171062	Nkg7	natural killer cell granule protein 7	6.84597	7.04658	7.05605	6.58605	5.91604	5.9129	6.01429	5.71589	5.81665	5.48897	5.28082	5.38385	6.88366	5.88978	5.49257	1.99154	2.62278	1.31696	1.99154	2.62278	1.31696	6.48725e-06	1.23844e-07	0.0146491	0.000350028	3.99977e-06	0.0413501
17615791	292845	Etfb	electron transfer flavoprotein subunit beta	8.45462	8.30329	8.35976	8.42491	8.52206	8.38572	8.59821	8.44195	8.08848	7.97231	7.901	8.03118	8.38565	8.48698	7.99824	0.932168	1.30804	1.40322	-1.07277	1.30804	1.40322	0.324974	0.00159122	0.000223021	0.571478	0.00824523	0.00181473
17615800	308556	Vsig10l	V-set and immunoglobulin domain containing 10 like	6.04573	5.65769	5.25901	5.85767	6.12443	6.0993	5.89225	5.97561	6.54275	6.31486	6.71969	6.48324	5.70503	6.0229	6.51513	0.802251	0.570339	0.710923	-1.24649	-1.75334	-1.40662	0.0598251	0.000128574	0.00678542	0.216929	0.00117567	0.0230066
17615816	102546648	LOC102546648	uncharacterized LOC102546648	4.38129	4.41154	4.16458	3.97912	4.17455	3.45172	3.93792	3.75121	4.43682	4.38326	4.04673	4.22298	4.23413	3.82885	4.27245	1.32434	0.97379	0.7353	1.32434	-1.02692	-1.35999	0.0233305	0.813408	0.0145723	0.122433	0.879023	0.0412103
17615824	102556967	LOC102556967	zinc finger protein 484-like	5.96203	6.1504	5.71143	6.00984	5.94128	5.77181	5.13545	5.79004	6.36216	6.62217	6.01086	6.20089	5.95843	5.65964	6.29902	1.2301	0.789717	0.641991	1.2301	-1.26628	-1.55765	0.117665	0.0781281	0.00307543	0.325643	0.161724	0.0126525
17615831	308561	Zfp819	zinc finger protein 819	3.60746	3.50884	3.77304	3.54564	3.69315	3.9969	3.53192	3.9223	3.73619	3.80611	3.37071	3.88259	3.60875	3.78607	3.6989	0.884345	0.939422	1.06228	-1.13078	-1.06448	1.06228	0.225421	0.529537	0.543087	0.472418	0.660379	0.656701
17615847	292847	Ctu1	cytosolic thiouridylase subunit 1	4.95771	4.53185	4.79306	5.02448	4.93438	4.74191	4.97286	5.09445	4.79472	4.34271	4.96037	4.71431	4.82678	4.9359	4.70303	0.927151	1.08956	1.17517	-1.07857	1.08956	1.17517	0.478456	0.422718	0.142403	0.70282	0.563293	0.240469
17615853	308562	Klk14	kallikrein related-peptidase 14	3.13677	2.89487	3.39195	3.10387	2.88912	3.15156	3.04209	3.22483	3.02896	2.66529	2.88803	3.02202	3.13187	3.0769	2.90107	1.03884	1.17348	1.12961	1.03884	1.17348	1.12961	0.684549	0.103388	0.205701	0.845076	0.200023	0.318482
17615860	292848	Klk13	kallikrein related-peptidase 13	3.4635	3.66729	3.4099	3.71136	3.6944	3.67909	3.77255	3.56338	3.22843	3.53958	3.65129	3.48484	3.56301	3.67736	3.47603	0.923802	1.06214	1.14975	-1.08248	1.06214	1.14975	0.355778	0.479557	0.114791	0.600114	0.615203	0.203126
17615874	292849	Klk11	kallikrein related-peptidase 11	3.39409	3.6066	3.38156	3.2955	3.61452	3.74507	3.72069	3.48267	3.3458	3.3021	3.4355	3.43216	3.41944	3.64074	3.37889	0.857791	1.0285	1.19901	-1.16579	1.0285	1.19901	0.0592564	0.712545	0.029178	0.215488	0.808384	0.0704677
17615883	292850	Klk10	kallikrein related-peptidase 10	4.05428	3.73423	4.09494	4.25347	3.98859	4.20371	3.90581	4.21623	4.13621	4.16244	3.978	3.95209	4.03423	4.07858	4.05718	0.969724	0.984214	1.01494	-1.03122	-1.01604	1.01494	0.736034	0.861285	0.8706	0.872353	0.911992	0.915015
17615897	308565	Klk8	kallikrein related-peptidase 8	3.35443	3.7417	3.08209	3.42834	3.30601	3.30627	3.55349	3.55463	3.54691	3.5188	3.26744	3.75677	3.40164	3.4301	3.52248	0.980464	0.919652	0.937976	-1.01993	-1.08737	-1.06613	0.850858	0.42973	0.544182	0.929891	0.570058	0.657828
17615929	408210	Klk4	kallikrein-related peptidase 4	3.31558	3.09906	3.25646	3.40869	2.99508	3.2667	3.24609	4.03718	3.12997	3.28511	2.93757	3.4995	3.26995	3.38627	3.21304	0.922539	1.04023	1.12758	-1.08397	1.04023	1.12758	0.556723	0.772641	0.385022	0.7609	0.852174	0.509206
17615976	292873	Klk15	kallikrein-related peptidase 15	3.86472	3.35891	3.59598	3.65292	3.25072	3.6263	3.64454	3.60109	3.5471	3.70099	3.76816	3.35995	3.61813	3.53066	3.59405	1.06251	1.01683	0.957013	1.06251	1.01683	-1.04492	0.542557	0.866034	0.657963	0.749993	0.915798	0.753692
17615982	24594	Klk1b3	kallikrein 1-related peptidase B3	4.71054	5.19392	4.79819	4.91611	4.48661	5.37299	5.0514	4.96658	5.23815	5.05786	4.76117	4.67881	4.90469	4.96939	4.934	0.956144	0.979893	1.02484	-1.04587	-1.02052	1.02484	0.73095	0.876024	0.85056	0.869759	0.922784	0.900636
17615989	308568	Fv1	Friend virus susceptibility 1	6.75922	6.41046	6.62162	6.22051	6.15355	5.93027	5.94748	5.64165	6.20605	6.02796	5.92761	6.14441	6.50295	5.91824	6.07651	1.49974	1.34391	0.896099	1.49974	1.34391	-1.11595	0.00102343	0.00936859	0.283034	0.0160502	0.0322004	0.404968
17616006	78957	Shank1	SH3 and multiple ankyrin repeat domains 1	3.25768	3.30445	3.26765	3.34304	2.86955	3.51538	3.32981	3.33596	3.81571	3.43066	4.28959	3.65908	3.2932	3.26268	3.79876	1.02139	0.704389	0.68964	1.02139	-1.41967	-1.45003	0.862907	0.0113157	0.00798045	0.93609	0.0371732	0.0258851
17616047	308571	Lrrc4b	leucine rich repeat containing 4B	5.7661	6.62616	6.08217	6.05846	5.33019	5.02288	5.7556	5.32512	7.04348	6.77621	6.90408	7.7154	6.13322	5.35845	7.10979	1.71092	0.508187	0.297025	1.71092	-1.96778	-3.36672	0.00372153	0.000627825	1.66392e-06	0.03765	0.00401134	3.69678e-05
17616061	292876	Josd2	Josephin domain containing 2	6.77731	7.06011	7.02951	6.82157	6.56606	7.01457	7.25863	7.01264	7.13478	6.84105	7.1862	7.105	6.92212	6.96298	7.06676	0.972081	0.90461	0.930591	-1.02872	-1.10545	-1.07459	0.784061	0.339411	0.489554	0.897154	0.482032	0.609175
17616075	60575	Napsa	napsin A aspartic peptidase	4.72582	4.21802	4.80894	4.74153	4.57075	4.22781	4.75792	4.70326	4.34203	4.33427	4.3135	4.56914	4.62358	4.56493	4.38974	1.04149	1.17596	1.12912	1.04149	1.17596	1.12912	0.706547	0.147676	0.270175	0.856536	0.26003	0.39042
17616087	117101	Kcnc3	potassium voltage-gated channel subfamily C member 3	4.34885	4.59698	4.56117	4.98035	4.72539	4.51162	4.62575	5.01228	4.7879	4.76539	4.53289	5.31101	4.62184	4.71876	4.8493	0.935027	0.854137	0.913489	-1.06949	-1.17077	-1.0947	0.593925	0.22114	0.474543	0.786846	0.352626	0.595346
17616108	361565	Vrk3	VRK serine/threonine kinase 3	7.21094	7.24098	7.20589	7.02304	7.25469	7.4502	7.20118	7.40391	6.77943	6.92424	7.232	6.93018	7.17021	7.32749	6.96646	0.896713	1.15169	1.28434	-1.11518	1.15169	1.28434	0.207728	0.109084	0.00893663	0.450519	0.208375	0.0283574
17616136	292887	Akt1s1	AKT1 substrate 1	7.4113	7.23053	7.36716	7.15582	7.33721	7.00678	7.13416	7.24516	7.00901	6.68595	7.046	6.75176	7.2912	7.18083	6.87318	1.07951	1.3361	1.23769	1.07951	1.3361	1.23769	0.381597	0.0041129	0.0245488	0.623777	0.0172018	0.0619737
17616142	308576	Pnkp	polynucleotide kinase 3'-phosphatase	6.42394	6.47586	6.54717	6.484	6.32861	6.30794	6.60652	6.4429	5.96708	5.98442	5.91132	5.98854	6.48274	6.42149	5.96284	1.04337	1.43386	1.37426	1.04337	1.43386	1.37426	0.553479	0.000144542	0.00045209	0.75866	0.00128959	0.00307353
17616188	292892	Irf3	interferon regulatory factor 3	8.68652	8.77476	8.73469	8.76424	8.82607	8.84256	8.93091	8.94938	8.42681	8.43975	8.42018	8.46466	8.74005	8.88723	8.43785	0.903014	1.23302	1.36545	-1.1074	1.23302	1.36545	0.130332	0.00524406	0.000228707	0.343937	0.0206497	0.00184883
17616199	361568	Rras	RAS related	7.62254	7.26565	7.0892	7.36699	7.53501	7.36355	7.52517	7.3155	7.62775	7.39414	7.68976	7.56977	7.3361	7.43481	7.57035	0.933868	0.850122	0.910324	-1.07082	-1.1763	-1.09851	0.449902	0.0862701	0.30382	0.680337	0.174873	0.427461
17616207	292894	Nosip	nitric oxide synthase interacting protein	5.65551	6.07155	5.66326	5.88306	5.77326	5.647	5.88678	5.58098	5.13338	5.71494	5.2984	5.78863	5.81834	5.72201	5.48384	1.06906	1.26094	1.17949	1.06906	1.26094	1.17949	0.550098	0.0516803	0.152229	0.755905	0.11822	0.253069
17616218	100314158	Mir150	microRNA 150	3.51148	3.41753	3.17862	3.05424	3.78168	3.13798	3.45903	3.49432	3.35108	3.32034	3.04022	3.24392	3.29047	3.46825	3.23889	0.884057	1.0364	1.17232	-1.13115	1.0364	1.17232	0.250437	0.733178	0.144186	0.499881	0.82382	0.242545
17616220	292898	Pih1d1	PIH1 domain containing 1	5.7733	5.4991	5.59335	5.41652	5.89563	5.86275	5.82606	5.78608	5.17606	5.33824	5.50369	5.17014	5.57057	5.84263	5.29703	0.828137	1.20877	1.45962	-1.20753	1.20877	1.45962	0.0326761	0.0318808	0.000305973	0.1501	0.081975	0.00228446
17616231	116638	Slc17a7	solute carrier family 17 member 7	3.42823	3.41598	3.18888	3.25298	3.20571	3.4371	3.39037	3.14525	3.17737	3.35665	3.15889	3.37935	3.32152	3.29461	3.26807	1.01883	1.03774	1.01857	1.01883	1.03774	1.01857	0.815738	0.644438	0.818229	0.912659	0.753952	0.878514
17616245	499149	Pth2	parathyroid hormone 2	4.20492	3.41856	4.19899	4.37931	4.26753	4.32226	3.92557	4.6188	4.56175	4.49755	3.57636	4.67747	4.05045	4.28354	4.32828	0.850809	0.824826	0.969461	-1.17535	-1.21238	-1.0315	0.370359	0.288519	0.861535	0.614086	0.428733	0.908501
17616249	308582	Tead2	TEA domain transcription factor 2	4.1858	4.36419	4.37454	4.56119	4.19336	4.23486	4.3651	3.92701	4.27116	4.32331	3.89115	4.08685	4.37143	4.18008	4.14312	1.14183	1.17146	1.02595	1.14183	1.17146	1.02595	0.17555	0.110739	0.7869	0.408532	0.210797	0.854455
17616263	292902	Slc6a16	solute carrier family 6, member 16	3.9485	3.66904	3.81592	4.11937	4.36768	4.02409	4.07674	3.91648	3.75455	3.8155	3.40711	3.92081	3.8882	4.09625	3.72449	0.86571	1.12016	1.29392	-1.15512	1.12016	1.29392	0.172393	0.276836	0.0222149	0.404142	0.415866	0.057242
17616277	499151	RGD1562492	similar to Orphan sodium- and chloride-dependent neurotransmitter transporter NTT5 (Solute carrier family 6 member 16)	3.69239	3.71748	3.51274	3.53728	3.75664	3.95333	3.74409	3.77933	3.51544	3.72067	3.20484	3.59737	3.61497	3.80835	3.50958	0.874559	1.07579	1.23009	-1.14343	1.07579	1.23009	0.138104	0.405838	0.0291142	0.353838	0.547402	0.0703262
17616310	365241	Kcna7	potassium voltage-gated channel subfamily A member 7	3.96501	4.29214	4.0266	3.86559	3.9538	4.27095	4.18572	4.2937	4.03666	4.13364	4.13597	4.17697	4.03734	4.17604	4.12081	0.908333	0.943782	1.03903	-1.10092	-1.05957	1.03903	0.264911	0.496084	0.650892	0.514351	0.630633	0.747986
17616350	361576	Tulp2	TUB like protein 2	4.29373	4.1768	4.16665	4.09788	4.10316	4.18098	4.48066	3.84363	3.91366	3.99665	4.20388	3.84713	4.18376	4.15211	3.99033	1.02218	1.14348	1.11867	1.02218	1.14348	1.11867	0.818713	0.175384	0.252405	0.914336	0.296124	0.370862
17616365	308584	Plekha4	pleckstrin homology domain containing A4	3.68153	3.79697	3.80254	3.97453	3.73946	3.8238	3.84978	3.87545	4.46869	4.2118	4.26022	4.15717	3.81389	3.82212	4.27447	0.994312	0.726695	0.730852	-1.00572	-1.37609	-1.36827	0.940368	0.000781406	0.000906305	0.973321	0.00475807	0.00507957
17616389	691018	Hsd17b14	hydroxysteroid (17-beta) dehydrogenase 14	3.50366	3.81788	3.65364	3.6257	3.38987	3.69119	3.56525	3.86601	3.55194	3.55434	3.95741	3.76302	3.65022	3.62808	3.70668	1.01547	0.961623	0.946976	1.01547	-1.03991	-1.05599	0.870884	0.679365	0.566127	0.940915	0.783938	0.677131
17616399	64203	Bcat2	branched chain amino acid transaminase 2	7.0742	6.86646	6.96056	7.03761	7.27628	6.976	7.03107	7.28888	6.36077	6.31398	6.67725	6.11032	6.98471	7.14306	6.36558	0.896049	1.53594	1.71413	-1.11601	1.53594	1.71413	0.249342	0.000338093	3.7947e-05	0.499296	0.00250794	0.000461508
17616411	81919	Fut1	fucosyltransferase 1	3.44677	3.26697	3.45283	3.43654	3.54507	3.49309	3.82594	3.57168	3.30111	3.27161	3.45917	3.52755	3.40078	3.60895	3.38986	0.865636	1.0076	1.16399	-1.15522	1.0076	1.16399	0.0846951	0.923885	0.0711203	0.266566	0.95279	0.140637
17616427	292912	Rasip1	Ras interacting protein 1	5.19811	5.35416	5.10682	5.38969	5.49	5.53537	5.4899	5.401	5.38451	5.27886	5.42555	5.56632	5.26219	5.47907	5.41381	0.860428	0.90024	1.04627	-1.16221	-1.11082	1.04627	0.0626273	0.179233	0.552632	0.223257	0.300682	0.665439
17616440	691041	Mamstr	MEF2 activating motif and SAP domain containing transcriptional regulator	5.32147	5.07761	5.034	4.73015	5.27271	5.56096	4.84177	5.3511	4.69397	5.14227	5.76198	4.48793	5.04081	5.25663	5.02154	0.861051	1.01344	1.17698	-1.16137	1.01344	1.17698	0.384168	0.937222	0.344388	0.626098	0.961042	0.468881
17616459	308588	Ca11	carbonic anhydrase 11	5.90955	5.93311	5.66748	5.9495	5.64604	5.73384	5.36471	5.41085	6.37285	5.92104	5.841	6.24678	5.86491	5.53886	6.09542	1.25358	0.852336	0.679922	1.25358	-1.17325	-1.47076	0.0368928	0.125325	0.00148216	0.161556	0.230526	0.00729384
17616470	24309	Dbp	D-box binding PAR bZIP transcription factor	10.8971	10.7854	10.0813	9.63849	10.8149	10.7998	9.01223	8.57087	10.4806	9.23957	10.4556	8.63319	10.3506	9.79946	9.70223	1.46525	1.5674	1.06972	1.46525	1.5674	1.06972	0.318136	0.243411	0.857722	0.564418	0.378333	0.905892
17616486	292913	Fam83e	family with sequence similarity 83, member E	3.85806	3.58903	3.75078	3.94366	4.11593	4.1887	4.21496	4.15003	3.88368	3.7166	3.84028	3.73798	3.78538	4.16741	3.79463	0.76736	0.993606	1.29484	-1.30317	-1.00643	1.29484	0.00278162	0.931412	0.00331139	0.031703	0.957466	0.0134003
17616518	308593	Tmem143	transmembrane protein 143	6.72709	6.34132	6.29041	6.41158	7.01395	6.57479	6.81018	6.72014	6.17741	6.19062	6.64863	6.02697	6.4426	6.77977	6.26091	0.791595	1.13421	1.43282	-1.26327	1.13421	1.43282	0.0438331	0.252546	0.00422518	0.180168	0.388667	0.0161876
17616546	361578	Nomo1	nodal modulator 1	7.00749	7.25921	7.37301	7.67587	7.10541	7.03915	7.62592	7.93429	6.72149	6.96057	7.07135	7.21613	7.3289	7.42619	6.99238	0.934784	1.2627	1.35079	-1.06977	1.2627	1.35079	0.63492	0.115305	0.0481643	0.816025	0.217112	0.104
17616584	292918	Otog	otogelin	3.5424	3.61553	3.5442	3.69211	3.79544	3.79843	3.6291	3.87474	3.64404	3.56822	3.4957	3.81815	3.59856	3.77443	3.63153	0.885234	0.977407	1.10412	-1.12964	-1.02312	1.10412	0.123164	0.763012	0.203855	0.334565	0.844534	0.316167
17616676	24533	Ldha	lactate dehydrogenase A	6.98583	6.87588	6.95274	7.06358	6.86122	7.01163	7.01989	7.23366	6.64321	6.55157	6.71546	6.39767	6.96951	7.0316	6.57698	0.957874	1.31269	1.37042	-1.04398	1.31269	1.37042	0.593521	0.00386093	0.00130791	0.786713	0.0163695	0.00670024
17616697	308602	Tmem86a	transmembrane protein 86A	6.61549	6.47808	6.29002	6.15091	7.06935	7.57904	7.25379	7.11535	6.75108	6.77099	7.20211	6.50057	6.38362	7.25438	6.80619	0.546859	0.746097	1.36433	-1.82863	-1.34031	1.36433	0.000109253	0.021967	0.0161851	0.00303365	0.0619166	0.0446479
17616704	365252	Zdhhc13	zinc finger, DHHC-type containing 13	6.88938	6.55704	6.75874	6.55784	6.21082	6.14792	5.42371	5.67351	7.0652	6.39211	6.2122	6.8913	6.69075	5.86399	6.6402	1.7737	1.03566	0.583899	1.7737	1.03566	-1.71263	0.00137373	0.811541	0.00222023	0.0196444	0.877818	0.00994258
17616728	171563	Nav2	neuron navigator 2	4.57823	5.18211	5.15627	4.64118	4.58792	4.58749	5.03588	4.88179	4.45709	4.32198	4.37388	4.30848	4.88945	4.77327	4.36536	1.08386	1.43803	1.32677	1.08386	1.43803	1.32677	0.472676	0.0049393	0.0212833	0.698129	0.0197447	0.0554385
17616771	292935	Htatip2	HIV-1 Tat interactive protein 2	8.88002	8.27336	8.70846	8.31601	8.90647	8.71265	8.75023	8.49544	7.51739	7.41324	7.26426	7.22088	8.54446	8.7162	7.35394	0.887772	2.28235	2.57087	-1.12642	2.28235	2.57087	0.268804	1.36437e-06	2.73519e-07	0.517644	2.96348e-05	8.27324e-06
17616780	89820	Prmt3	protein arginine methyltransferase 3	7.48479	7.07619	7.33137	7.23092	7.53527	7.15919	7.11294	7.28641	6.89472	6.5746	6.56009	6.44529	7.28082	7.27345	6.61868	1.00512	1.58243	1.57437	1.00512	1.58243	1.57437	0.957833	0.000258453	0.000286024	0.981999	0.00203957	0.00217198
17616800	171148	Slc6a5	solute carrier family 6 member 5	9.16882	9.01143	9.08975	9.23039	9.63245	10.0101	9.85454	9.96843	8.74083	9.34586	9.18412	9.05706	9.1251	9.86638	9.08197	0.598208	1.03035	1.72238	-1.67166	1.03035	1.72238	9.10338e-05	0.757727	5.19179e-05	0.00265368	0.840855	0.000584862
17616888	499156	Gas2	growth arrest-specific 2	6.74896	6.71516	7.37666	7.18289	6.12355	6.08337	6.05299	6.12036	5.5798	5.61851	5.97893	5.43573	7.00592	6.09507	5.65324	1.88015	2.55385	1.35832	1.88015	2.55385	1.35832	4.77386e-05	5.91004e-07	0.0141795	0.00159093	1.4799e-05	0.0404359
17616910	100910839	Luzp2	leucine zipper protein 2	7.56757	8.52126	7.93868	8.09267	3.26372	3.40874	3.6217	3.49486	3.01284	3.33699	3.66709	3.05741	8.03004	3.44726	3.26858	23.9639	27.1233	1.13184	23.9639	27.1233	1.13184	8.25961e-13	4.87924e-13	0.365603	9.62368e-09	7.82321e-10	0.490199
17616928	361584	Siglech	sialic acid binding Ig-like lectin H	4.26046	4.20521	4.13042	4.54765	4.24007	4.34327	4.43369	4.14381	4.25757	4.36279	3.96242	4.21372	4.28594	4.29021	4.19913	0.997042	1.06202	1.06517	-1.00297	1.06202	1.06517	0.973585	0.504727	0.484336	0.987825	0.638576	0.604897
17616998	308669	Herc2	HECT and RLD domain containing E3 ubiquitin protein ligase 2	6.3033	6.3451	6.30934	6.42558	6.5034	6.62668	6.69435	6.76586	6.25385	6.35309	6.06664	6.67355	6.34583	6.64757	6.33678	0.811275	1.00629	1.24038	-1.23263	1.00629	1.24038	0.0331288	0.944523	0.0289211	0.151402	0.966381	0.0700064
17617093	100365773	LOC100365773	pink-eyed dilution-like	3.87842	3.98297	3.55114	4.04053	3.85921	3.83193	3.57517	3.8234	4.47144	3.84249	3.65244	3.80594	3.86327	3.77243	3.94308	1.06499	0.946182	0.888443	1.06499	-1.05688	-1.12556	0.600164	0.644764	0.330763	0.791276	0.754138	0.455293
17617131	24922	Gabrb3	gamma-aminobutyric acid type A receptor beta 3 subunit	6.46294	6.71442	6.01079	6.02983	6.06773	5.75357	4.36236	5.25241	9.8469	9.52389	9.60163	9.97926	6.3045	5.35902	9.73792	1.92583	0.0925629	0.048064	1.92583	-10.8035	-20.8056	0.00570169	1.06977e-08	4.42627e-10	0.0486481	5.30862e-07	4.33939e-08
17617143	365266	Atp10a	ATPase phospholipid transporting 10A (putative)	7.98374	9.13013	8.36995	8.66897	4.90084	5.205	5.17921	5.31752	5.14234	4.78558	5.02887	5.40547	8.5382	5.15064	5.09056	10.4654	10.9104	1.04252	10.4654	10.9104	1.04252	1.56879e-10	1.23923e-10	0.776693	1.18504e-07	1.47805e-08	0.84621
17617176	361585	Ube3a	ubiquitin protein ligase E3A	7.26395	7.6711	7.55403	7.54672	7.66768	7.45325	7.49586	7.49484	7.74021	7.74338	7.47542	7.22085	7.50895	7.52791	7.54496	0.986946	0.975345	0.988246	-1.01323	-1.02528	-1.01189	0.891402	0.795521	0.902221	0.951037	0.86707	0.937022
17617202	308690	Ndn	necdin, MAGE family member	6.63519	6.64579	6.98089	6.88403	3.79133	3.80076	3.86597	3.93101	5.72855	4.01995	5.73151	4.11741	6.78648	3.84727	4.89935	7.66991	3.69897	0.48227	7.66991	3.69897	-2.07353	3.8714e-07	5.4099e-05	0.00669452	4.24512e-05	0.000603928	0.0227804
17617206	679875	Magel2	MAGE family member L2	3.72354	3.66141	3.94455	4.08499	3.62229	3.72954	3.69392	3.50829	3.36665	3.5369	3.76116	3.43832	3.85362	3.63851	3.52576	1.16079	1.25515	1.08129	1.16079	1.25515	1.08129	0.111494	0.0214041	0.388409	0.314978	0.0607202	0.51224
17617213	681284	Hmgn5b	high mobility group nucleosome binding domain 5B	6.25249	6.08008	6.11678	6.04072	6.32257	6.42164	6.18817	5.82596	6.38106	6.44254	5.95398	6.45539	6.12252	6.18959	6.30824	0.954575	0.879206	0.921045	-1.04759	-1.13739	-1.08572	0.6579	0.230743	0.436832	0.829672	0.363464	0.560446
17617218	309252	Otud7a	OTU deubiquitinase 7A	3.09305	3.22922	3.13593	3.26903	3.34347	3.47196	3.45023	3.32403	3.92383	4.00493	3.43664	3.99444	3.18181	3.39742	3.83996	0.861178	0.633689	0.73584	-1.1612	-1.57806	-1.35899	0.119517	0.000171633	0.00426872	0.328746	0.00147329	0.0163084
17617233	361586	Trpm1	transient receptor potential cation channel, subfamily M, member 1	3.03719	3.08312	3.25105	2.98538	2.84721	3.15203	3.1031	2.82193	3.06529	2.88617	2.97249	2.78506	3.08918	2.98107	2.92725	1.07782	1.11878	1.03801	1.07782	1.11878	1.03801	0.373259	0.1899	0.654095	0.615922	0.313964	0.750526
17617263	309255	Mtmr10	myotubularin related protein 10	6.26228	6.44346	6.25288	6.3847	5.81464	5.95827	5.85074	5.6753	6.65456	6.35015	6.28083	6.25558	6.33583	5.82474	6.38528	1.42513	0.966306	0.678049	1.42513	-1.03487	-1.47482	0.000652228	0.679848	0.000291439	0.0116264	0.784112	0.00220517
17617281	293829	Mcee	methylmalonyl CoA epimerase	5.61843	5.65456	5.58975	5.33208	5.4794	5.40583	5.6991	5.56585	4.68165	4.88224	5.34948	4.69112	5.5487	5.53755	4.90112	1.00776	1.56654	1.55447	1.00776	1.56654	1.55447	0.941363	0.00066436	0.000768181	0.973881	0.00418501	0.00453931
17617287	83610	Apba2	amyloid beta precursor protein binding family A member 2	3.0315	2.85551	2.94796	3.23408	2.87217	2.79369	3.26342	3.17513	3.20377	3.14635	3.34681	3.44071	3.01726	3.0261	3.28441	0.993892	0.830963	0.83607	-1.00615	-1.20342	-1.19607	0.94843	0.0664023	0.074818	0.977547	0.143245	0.14629
17617318	308701	Tars3	threonyl-tRNA synthetase 3	5.11146	4.63594	4.74603	4.59475	5.10826	4.98624	4.86643	4.82372	5.01854	4.67964	5.09697	4.74625	4.77204	4.94616	4.88535	0.886309	0.924468	1.04305	-1.12827	-1.0817	1.04305	0.236577	0.434475	0.672425	0.485056	0.574283	0.766191
17617351	25507	Pcsk6	proprotein convertase subtilisin/kexin type 6	5.26701	5.1106	5.14851	5.63708	4.84255	4.69993	4.8931	5.26872	4.63851	4.2851	4.5624	4.45957	5.2908	4.92608	4.48639	1.28764	1.74643	1.3563	1.28764	1.74643	1.3563	0.0295993	0.0001029	0.0111875	0.141271	0.000995114	0.0336252
17617375	100361269	Snrpa1	small nuclear ribonucleoprotein polypeptide A'	6.63809	6.40977	6.50929	6.43006	6.86705	6.66768	6.507	6.5488	6.08949	6.1372	5.9253	6.0679	6.4968	6.64763	6.05497	0.900732	1.35833	1.50803	-1.11021	1.35833	1.50803	0.199975	0.00146998	0.000113643	0.441048	0.00773502	0.00108345
17617388	286900	Selenos	selenoprotein S	5.45861	5.25909	5.57375	5.4082	5.74762	5.52115	5.82511	5.28007	5.29964	4.99195	4.87879	4.97796	5.42491	5.59349	5.03709	0.889721	1.30842	1.4706	-1.12395	1.30842	1.4706	0.247919	0.0148932	0.00136036	0.497925	0.0459294	0.00688893
17617396	292999	Chsy1	chondroitin sulfate synthase 1	6.63441	6.47712	6.51948	6.84777	6.3381	6.31809	6.34901	6.61396	6.55814	6.31269	6.44874	6.23936	6.6197	6.40479	6.38973	1.16063	1.17281	1.01049	1.16063	1.17281	1.01049	0.100528	0.0808541	0.903726	0.295348	0.165918	0.938299
17617401	308704	Lins1	lines homolog 1	5.85091	5.68902	5.88249	5.75708	5.89436	5.72146	5.59105	5.80193	5.98859	5.92158	5.55836	5.93623	5.79487	5.7522	5.85119	1.03002	0.961719	0.933687	1.03002	-1.03981	-1.07102	0.728501	0.647458	0.425124	0.868603	0.756655	0.549103
17617421	293004	Adamts17	ADAM metallopeptidase with thrombospondin type 1 motif, 17	3.68809	3.68271	3.74106	3.809	3.57843	3.99884	3.78343	3.79513	3.58769	3.562	3.29391	3.77023	3.73022	3.78896	3.55346	0.960099	1.13034	1.17732	-1.04156	1.13034	1.17732	0.643155	0.17609	0.0784081	0.820921	0.296912	0.151692
17617432	308708	Ttc23	tetratricopeptide repeat domain 23	6.49038	6.39477	6.4445	6.43786	6.15578	6.54662	6.24177	6.2874	5.89279	5.99755	6.00123	5.64861	6.44188	6.30789	5.88504	1.09732	1.47104	1.34057	1.09732	1.47104	1.34057	0.274347	0.000320045	0.00293818	0.523257	0.00240423	0.0122588
17617445	25718	Igf1r	insulin-like growth factor 1 receptor	8.66442	8.91203	8.79044	8.8778	8.77792	8.68877	9.09529	9.37202	8.24721	8.39964	8.63985	8.54546	8.81117	8.9835	8.45804	0.88741	1.27733	1.43939	-1.12687	1.27733	1.43939	0.271027	0.0340276	0.0035581	0.520135	0.0861269	0.0141543
17617488	308739	Rgma	repulsive guidance molecule BMP co-receptor a	3.83575	4.14119	3.81934	3.92476	3.48557	3.58075	3.57487	3.41764	3.67132	3.69661	3.60535	3.62486	3.93026	3.51471	3.64954	1.33381	1.21481	0.910778	1.33381	1.21481	-1.09796	0.00137941	0.0177821	0.218321	0.0196444	0.052699	0.333054
17617494	499179	LOC499179	similar to topoisomerase (DNA) I	6.38636	5.822	6.27633	5.98319	6.12706	6.30526	6.35389	6.21775	6.14262	5.84329	5.97465	5.99872	6.11697	6.25099	5.98982	0.91129	1.09213	1.19845	-1.09735	1.09213	1.19845	0.330208	0.354779	0.0694198	0.575886	0.498349	0.138118
17617497	681398	Fam174b	family with sequence similarity 174, member B	5.47825	5.30275	5.65536	5.49574	5.5878	5.60762	6.07343	5.82338	6.48014	6.23539	6.56796	6.60033	5.48302	5.77306	6.47095	0.817884	0.504201	0.61647	-1.22267	-1.98334	-1.62214	0.0504633	3.88884e-06	0.000146167	0.196267	7.12622e-05	0.00131444
17617502	117523	St8sia2	ST8 alpha-N-acetyl-neuraminide alpha-2,8-sialyltransferase 2	3.24636	3.27857	3.45388	3.52788	3.18459	3.34375	3.52064	3.52222	3.30346	3.74197	3.19818	3.52026	3.37667	3.3928	3.44097	0.988882	0.956411	0.967163	-1.01124	-1.04558	-1.03395	0.907922	0.645942	0.730285	0.959209	0.755192	0.811182
17617514	293024	Akap13	A-kinase anchoring protein 13	6.14341	6.22754	5.79267	6.15586	6.59994	6.49276	6.18103	6.4779	6.41313	6.39009	6.20745	6.24423	6.07987	6.43791	6.31372	0.780224	0.850361	1.08989	-1.28168	-1.17597	1.08989	0.0142577	0.0891786	0.348632	0.0894583	0.179265	0.472852
17617559	293023	Klhl25	kelch-like family member 25	4.40179	4.05072	4.32101	4.12775	4.11262	4.17238	4.44718	4.35155	3.72952	4.04755	4.2495	4.11872	4.22532	4.27093	4.03632	0.968878	1.13997	1.17659	-1.03212	1.13997	1.17659	0.741687	0.18524	0.105645	0.875451	0.308212	0.190537
17617570	499185	Mrps11	mitochondrial ribosomal protein S11	6.22797	6.0702	6.21581	5.97625	6.25006	5.56164	6.1975	6.34497	5.7883	5.35873	5.73426	5.96522	6.12256	6.08854	5.71163	1.02386	1.32955	1.29856	1.02386	1.32955	1.29856	0.846692	0.0320471	0.0465375	0.928431	0.0822496	0.101065
17617579	100314225	Mir7a2	microRNA 7a-2	2.75835	2.72166	3.10412	3.31526	3.20262	3.3526	3.60974	3.71764	3.24578	3.06034	3.20318	3.09434	2.97485	3.47065	3.15091	0.709168	0.885117	1.24811	-1.4101	-1.12979	1.24811	0.00569117	0.266585	0.0541392	0.0486378	0.40482	0.113488
17617581	361594	Aen	apoptosis enhancing nuclease	4.93916	4.61389	4.57405	4.84338	5.31519	5.07934	5.44844	5.45435	4.35179	4.66695	4.67766	4.76285	4.74262	5.32433	4.61481	0.668172	1.09263	1.63526	-1.49662	1.09263	1.63526	0.000656653	0.355133	0.000108809	0.0116264	0.498786	0.00104483
17617588	293052	Isg20	interferon stimulated exonuclease gene 20	5.55094	4.89639	5.37158	5.53602	5.96526	5.65018	6.01975	6.10464	5.45217	5.83517	5.68166	5.81161	5.33873	5.93496	5.69515	0.661483	0.781101	1.18083	-1.51175	-1.28024	1.18083	0.00212215	0.0414489	0.153251	0.0267025	0.100054	0.25424
17617612	293050	Abhd2	abhydrolase domain containing 2	9.60027	9.16119	9.57901	9.43475	9.88291	9.91485	10.2578	10.0838	9.19497	9.34631	9.64463	9.38924	9.44381	10.0348	9.39379	0.663867	1.03528	1.55946	-1.50633	1.03528	1.55946	0.000750573	0.722409	0.000373865	0.0128533	0.815221	0.00266292
17617625	100360594	Fanci	FA complementation group I	3.43032	3.25892	3.7067	3.27922	3.21283	3.02034	3.56187	3.22258	3.35999	3.20829	3.41053	3.11845	3.41879	3.25441	3.27431	1.12069	1.10533	0.986295	1.12069	1.10533	-1.0139	0.260639	0.320341	0.889133	0.5104	0.463026	0.928109
17617666	100912557	LOC100912557	6.8 kDa mitochondrial proteolipid-like	10.0025	9.79645	9.94886	9.85702	10.0394	9.7805	9.52573	9.61581	9.87921	9.7672	9.56819	9.55916	9.9012	9.74036	9.69344	1.11794	1.15489	1.03306	1.11794	1.15489	1.03306	0.233914	0.130356	0.722142	0.48263	0.237467	0.804833
17617669	100314149	Mir9-3	microRNA 9-3	4.20906	4.4996	4.26714	4.24983	4.39183	4.59031	4.52948	4.47964	4.55601	4.72212	4.58792	4.65493	4.30641	4.49782	4.63025	0.875751	0.798943	0.912294	-1.14188	-1.25165	-1.09614	0.0885066	0.00785362	0.226016	0.273941	0.0281089	0.341536
17617699	499189	Wdr93	WD repeat domain 93	3.62376	3.558	3.50624	3.48688	3.58379	3.50473	3.70419	3.31126	3.59273	3.57117	3.27162	3.24981	3.54372	3.52599	3.42134	1.01236	1.08853	1.07524	1.01236	1.08853	1.07524	0.886074	0.330807	0.403463	0.948358	0.472924	0.527743
17617719	293046	Mesp2	mesoderm posterior bHLH transcription factor 2	3.64787	3.76375	3.71815	3.87823	4.08558	3.95297	4.34179	4.3353	3.88557	3.85472	4.16194	3.97698	3.752	4.17891	3.9698	0.743852	0.859872	1.15597	-1.34435	-1.16296	1.15597	0.00340495	0.0943898	0.106976	0.0359449	0.186869	0.192452
17617724	293044	Zfp710	zinc finger protein 710	3.91459	3.71614	3.58993	3.45539	3.78225	3.72945	3.49094	3.63417	3.63081	3.40546	3.48604	3.69828	3.66901	3.6592	3.55515	1.00682	1.08212	1.07479	1.00682	1.08212	1.07479	0.93826	0.375548	0.416983	0.97229	0.517726	0.541107
17617734	293042	Sema4b	semaphorin 4B	7.01973	6.7797	6.49062	6.8177	7.01526	6.79074	6.17487	6.81428	6.49297	6.53547	6.2929	6.23094	6.77694	6.69879	6.38807	1.05566	1.30936	1.24032	1.05566	1.30936	1.24032	0.65495	0.0393134	0.0908558	0.827712	0.0960911	0.16967
17617767	499191	Ngrn	neugrin, neurite outgrowth associated	6.3262	6.05797	6.37138	6.56504	6.36487	6.11107	6.07484	6.34998	6.37128	5.80306	6.30257	6.12818	6.33015	6.22519	6.15127	1.07546	1.132	1.05257	1.07546	1.132	1.05257	0.488857	0.245734	0.624421	0.710527	0.380898	0.725538
17617801	308761	Prc1	protein regulator of cytokinesis 1	4.94621	4.13923	5.15551	4.02003	4.38509	3.83768	4.8554	3.46685	4.11339	3.99421	3.97432	4.07993	4.56525	4.13625	4.04046	1.34629	1.43872	1.06865	1.34629	1.43872	1.06865	0.157364	0.0889695	0.743666	0.382495	0.178979	0.820683
17617817	308758	Hddc3	HD domain containing 3	6.82938	6.78759	6.54091	6.3006	6.52293	6.87367	6.28716	6.20805	6.68436	6.2464	6.36568	6.24877	6.61462	6.47295	6.3863	1.10318	1.17147	1.0619	1.10318	1.17147	1.0619	0.413284	0.195615	0.614099	0.651225	0.321151	0.71673
17617823	683603	Zscan2	zinc finger and SCAN domain containing 2	3.64534	3.7999	3.7096	3.63592	4.16711	3.66215	3.48076	3.6875	3.30307	3.43047	3.5924	3.66581	3.69769	3.74938	3.49794	0.964807	1.1485	1.1904	-1.03648	1.1485	1.1904	0.722738	0.183491	0.0999627	0.865059	0.305939	0.182933
17617827	293038	Zfp592	zinc finger protein 592	6.85233	6.77068	6.77719	7.02971	6.93487	7.16235	6.95536	7.21523	6.80702	7.05716	7.11815	7.38301	6.85748	7.06695	7.09134	0.864853	0.850357	0.98324	-1.15627	-1.17598	-1.01705	0.135112	0.0984124	0.856218	0.349527	0.193006	0.904513
17617838	365298	Alpk3	alpha-kinase 3	3.78871	3.71237	4.01639	3.68034	3.97807	3.75871	4.17913	4.10016	3.57658	3.74512	3.76107	3.59077	3.79945	4.00402	3.66838	0.8678	1.0951	1.26193	-1.15234	1.0951	1.26193	0.115116	0.299995	0.0154196	0.321075	0.441644	0.0429192
17617874	308776	Pde8a	phosphodiesterase 8A	8.16139	7.92619	8.15896	8.14704	8.51631	8.31559	8.67982	8.81442	7.7199	7.70724	8.14182	7.73681	8.09839	8.58153	7.82644	0.715419	1.20744	1.68774	-1.39778	1.20744	1.68774	0.0033826	0.067518	7.69511e-05	0.0357645	0.145153	0.000797332
17617902	293057	Whamm	WASP homolog associated with actin, golgi membranes and microtubules	6.15442	6.03083	6.22514	5.93108	6.35775	6.34556	6.20897	6.42582	5.62573	6.00981	5.73479	5.90376	6.08537	6.33452	5.81852	0.841388	1.20317	1.42999	-1.18851	1.20317	1.42999	0.0506877	0.038117	0.000570505	0.196812	0.0939078	0.00364871
17617922	293058	Ramac	RNA guanine-7 methyltransferase activating subunit	6.67388	6.25903	6.57405	6.26936	6.35061	5.74221	5.95397	5.97735	6.59266	6.09034	5.98624	6.04257	6.44408	6.00603	6.17795	1.35477	1.20258	0.887662	1.35477	1.20258	-1.12655	0.0196845	0.132153	0.319219	0.110144	0.239904	0.443624
17617927	361600	Tm6sf1	transmembrane 6 superfamily member 1	5.51616	5.25662	5.52033	5.55235	4.98085	5.5719	5.67797	4.99607	4.9546	5.05667	5.26947	4.83378	5.46137	5.3067	5.02863	1.11317	1.34979	1.21257	1.11317	1.34979	1.21257	0.371127	0.0215411	0.118836	0.614609	0.0610325	0.20868
17617941	81921	Sh3gl3	SH3 domain containing GRB2 like 3, endophilin A3	4.89419	4.52158	4.72372	4.65787	4.69139	5.02247	4.98622	4.7253	5.98445	5.71295	5.86464	6.06451	4.69934	4.85634	5.90664	0.896887	0.433079	0.482869	-1.11497	-2.30905	-2.07095	0.234626	1.58483e-07	8.52024e-07	0.483145	4.93892e-06	2.13745e-05
17617952	308787	Adamtsl3	ADAMTS-like 3	3.94133	4.32302	4.1421	4.06789	3.71253	3.83779	3.78495	4.04272	3.9626	3.88793	3.4209	4.15048	4.11858	3.8445	3.85548	1.20923	1.20006	0.992418	1.20923	1.20006	-1.00764	0.0914054	0.103811	0.94316	0.279039	0.200578	0.963066
17617986	308789	Efl1	elongation factor like GTPase 1	6.04654	5.44128	5.80978	5.68383	5.98752	6.02661	5.80694	6.00075	5.82027	5.4366	5.6528	5.68919	5.74536	5.95545	5.64971	0.86448	1.06854	1.23605	-1.15677	1.06854	1.23605	0.143068	0.49163	0.0404103	0.362725	0.626553	0.0905951
17618006	308790	Mex3b	mex-3 RNA binding family member B	3.11375	3.39203	3.15801	3.47146	3.27727	3.47066	3.42566	3.69315	3.37425	3.37163	3.18728	3.74618	3.28381	3.46668	3.41984	0.880948	0.910025	1.03301	-1.13514	-1.09887	1.03301	0.217426	0.353039	0.745669	0.462434	0.49682	0.822358
17618039	502348	Stard5	StAR-related lipid transfer domain containing 5	6.21411	5.69855	5.90115	5.78915	6.24369	6.09672	6.08997	6.01968	5.44139	5.1396	5.23249	5.57667	5.90074	6.11251	5.34754	0.863473	1.46734	1.69934	-1.15811	1.46734	1.69934	0.139606	0.00109293	5.82308e-05	0.356607	0.00618418	0.000638519
17618047	308796	Mesd	mesoderm development LRP chaperone	7.18688	6.9487	7.21687	7.19879	6.93671	6.86467	6.88785	6.85655	6.39958	6.49967	6.19355	6.68394	7.13781	6.88645	6.44418	1.19033	1.61734	1.35873	1.19033	1.61734	1.35873	0.0524329	4.173e-05	0.00223662	0.200745	0.000488814	0.00998821
17618057	293070	Olr11	olfactory receptor 11	4.8515	3.80661	5.04918	5.84933	4.90272	4.73997	4.52316	4.86723	5.53066	5.7077	4.53683	4.91946	4.88916	4.75827	5.17366	1.09496	0.821022	0.749816	1.09496	-1.21799	-1.33366	0.708514	0.420762	0.245898	0.857698	0.561883	0.363777
17618065	293085	Olr23	olfactory receptor 23	3.05396	3.95093	3.06833	3.04498	3.0967	3.04857	3.14067	2.80611	3.22616	2.88807	2.89014	3.4066	3.27955	3.02301	3.10274	1.19461	1.13038	0.946233	1.19461	1.13038	-1.05682	0.212575	0.383296	0.690962	0.456171	0.525529	0.779798
17618072	293091	Olr30	olfactory receptor 30	3.23649	2.98803	3.36606	3.99595	3.51046	3.46869	3.14864	3.4287	3.52436	3.41275	3.18136	3.75098	3.39663	3.38912	3.46736	1.00522	0.952155	0.947213	1.00522	-1.05025	-1.05573	0.969107	0.715874	0.687392	0.986353	0.810509	0.77706
17618091	85431	Nox4	NADPH oxidase 4	3.40897	3.72396	3.40384	3.42849	3.26401	3.25347	3.20233	3.19927	3.11144	3.33959	3.11671	3.21613	3.49131	3.22977	3.19597	1.19876	1.22718	1.02371	1.19876	1.22718	1.02371	0.0297402	0.0161946	0.75923	0.141589	0.0490127	0.833057
17618115	24418	Grm5	glutamate metabotropic receptor 5	3.29554	3.5231	3.28208	3.43744	3.30278	3.41188	3.27564	3.40612	3.53871	3.48935	3.23778	3.54938	3.38454	3.3491	3.4538	1.02487	0.953124	0.929998	1.02487	-1.04918	-1.07527	0.751281	0.537668	0.355705	0.880163	0.667215	0.480212
17618127	25423	Ctsc	cathepsin C	7.0399	7.37616	7.16648	7.51992	6.55435	6.42679	6.86522	6.64254	7.98486	7.64744	7.05536	7.57512	7.27562	6.62223	7.56569	1.57286	0.817857	0.519981	1.57286	-1.22271	-1.92315	0.00260266	0.127261	0.000116298	0.0305335	0.233207	0.00110272
17618146	64558	Fzd4	frizzled class receptor 4	6.02078	6.3403	6.25443	6.36331	6.28767	7.4075	7.18775	6.46056	6.72117	6.21068	7.38262	6.11704	6.24471	6.83587	6.60788	0.663806	0.777452	1.1712	-1.50646	-1.28625	1.1712	0.0526592	0.214527	0.428071	0.201042	0.344912	0.55181
17618154	361602	Me3	malic enzyme 3	4.88804	5.00006	4.52112	5.30597	6.27223	6.91805	6.36865	6.42904	6.59722	6.73872	6.29043	6.25997	4.9288	6.49699	6.47159	0.33723	0.343222	1.01777	-2.96533	-2.91357	1.01777	6.09443e-07	7.40242e-07	0.891856	5.51702e-05	1.80055e-05	0.929992
17618200	361604	Sytl2	synaptotagmin-like 2	5.65142	6.0666	6.5248	6.27914	7.2354	7.43442	8.17397	7.56468	7.1489	7.77974	6.80481	6.77053	6.13049	7.60212	7.126	0.360576	0.50156	1.391	-2.77334	-1.99378	1.391	4.11615e-05	0.00141275	0.0790157	0.00141689	0.00749772	0.152437
17618230	293112	Crebzf	CREB/ATF bZIP transcription factor	7.06133	6.52937	7.03742	6.97274	7.15097	6.77437	6.93387	7.10393	7.00018	6.6589	6.0137	6.99537	6.90022	6.99078	6.66704	0.939154	1.17542	1.25157	-1.06479	1.17542	1.25157	0.659711	0.266114	0.130068	0.830916	0.404331	0.223979
17618271	308820	Ccdc90b	coiled-coil domain containing 90B	7.29506	7.17396	7.26864	7.08035	7.31874	7.17118	6.85072	6.96312	7.18395	7.02342	6.76362	6.39772	7.2045	7.07594	6.84218	1.0932	1.2855	1.1759	1.0932	1.2855	1.1759	0.438757	0.0412933	0.169275	0.671372	0.0997805	0.274386
17618293	293118	Prcp	prolylcarboxypeptidase	7.07809	6.49166	7.2387	7.16757	7.10066	6.79929	7.85843	7.29503	7.45393	6.4821	6.63021	6.84	6.99401	7.26335	6.85156	0.829696	1.10377	1.33033	-1.20526	1.10377	1.33033	0.293462	0.572949	0.117311	0.540469	0.697001	0.206403
17618328	100314266	Mir708	microRNA 708	2.93551	3.05048	2.8649	3.04264	3.35212	3.31454	2.65234	3.15724	3.07707	3.36252	3.01663	3.45348	2.97338	3.11906	3.22742	0.903952	0.838542	0.92764	-1.10625	-1.19255	-1.078	0.368239	0.127185	0.500514	0.611872	0.233158	0.617529
17618330	308831	Tenm4	teneurin transmembrane protein 4	4.28424	4.53517	4.6047	4.43789	4.83968	4.67885	5.01059	4.81067	6.38123	6.16477	6.61011	7.28367	4.4655	4.83495	6.60995	0.774079	0.226181	0.292194	-1.29186	-4.42123	-3.42238	0.0747659	2.22263e-08	2.35219e-07	0.247108	9.38545e-07	7.26881e-06
17618362	293128	Nars2	asparaginyl-tRNA synthetase 2, mitochondrial	6.12369	5.84336	6.10082	6.11149	6.29976	6.28469	6.40164	6.27997	5.75023	5.76014	5.64973	5.52637	6.04484	6.31652	5.67162	0.828357	1.29524	1.56363	-1.20721	1.29524	1.56363	0.0229195	0.00346248	2.87661e-05	0.121354	0.0149754	0.000372507
17618381	84477	Gab2	GRB2-associated binding protein 2	6.92467	7.18558	6.96681	7.04694	6.54729	6.80494	7.03876	6.84431	7.547	7.60808	7.23231	7.91989	7.031	6.80882	7.57682	1.16649	0.685002	0.587232	1.16649	-1.45985	-1.7029	0.15631	0.0024585	0.000138234	0.381092	0.0115829	0.00126146
17618392	499209	Kctd21	potassium channel tetramerization domain containing 21	5.32775	5.26999	5.27341	5.35734	5.65147	5.11861	5.06724	5.53399	5.40107	5.48866	5.16017	5.45333	5.30712	5.34283	5.37581	0.975554	0.953504	0.977398	-1.02506	-1.04876	-1.02313	0.8018	0.630233	0.816606	0.905865	0.74251	0.877669
17618395	293129	Alg8	ALG8, alpha-1,3-glucosyltransferase	7.36853	6.84065	7.30529	7.09487	7.37285	6.99153	7.15397	7.12297	7.66619	7.30523	6.73075	7.54888	7.15233	7.16033	7.31276	0.994473	0.89476	0.899732	-1.00556	-1.11762	-1.11144	0.966498	0.40535	0.428598	0.984896	0.547051	0.552224
17618410	293130	Ndufc2	NADH:ubiquinone oxidoreductase subunit C2	11.1027	11.0281	10.9994	10.9188	11.0173	10.7308	10.7073	10.7257	11.2688	11.0557	11.1597	11.0459	11.0123	10.7953	11.1325	1.1623	0.920012	0.791545	1.1623	-1.08694	-1.26335	0.0665218	0.288759	0.00792979	0.231388	0.428818	0.0257638
17618419	308836	Kctd14	potassium channel tetramerization domain containing 14	6.42941	6.39001	6.05707	6.30321	5.67927	5.59543	5.54719	5.45977	6.18261	5.98072	5.81932	5.81054	6.29492	5.57041	5.9483	1.65234	1.27158	0.769566	1.65234	1.27158	-1.29943	3.57419e-05	0.0130777	0.00787051	0.0012789	0.0414783	0.0255895
17618423	308837	Ints4	integrator complex subunit 4	7.61723	7.51046	7.4875	7.47873	7.50864	7.13115	7.28326	7.44566	7.40307	7.33105	7.15818	7.41883	7.52348	7.34217	7.32778	1.13391	1.14528	1.01003	1.13391	1.14528	1.01003	0.131272	0.105566	0.900571	0.34498	0.203369	0.935881
17618469	65160	Clns1a	chloride nucleotide-sensitive channel 1A	7.5745	7.46599	7.61498	7.45903	7.47631	7.21658	7.19136	7.04788	7.27379	7.2037	7.18567	6.99149	7.52863	7.23303	7.16366	1.22739	1.28785	1.04926	1.22739	1.28785	1.04926	0.0228051	0.0069824	0.558193	0.120842	0.0256695	0.67028
17618479	29431	Pak1	p21 (RAC1) activated kinase 1	8.08352	7.90287	8.03144	7.7971	7.99251	8.60582	8.48958	8.34708	7.58729	7.75315	7.98824	7.96407	7.95373	8.35875	7.82319	0.755229	1.09471	1.4495	-1.3241	1.09471	1.4495	0.0141405	0.382054	0.0023509	0.0891717	0.524303	0.0103884
17618514	113911	Gucy2d	guanylate cyclase 2d	3.32743	3.56552	3.54589	3.38055	3.89073	3.66362	3.55243	3.68324	3.21895	3.73523	3.62183	3.40538	3.45485	3.6975	3.49535	0.845188	0.972317	1.15041	-1.18317	-1.02847	1.15041	0.0839147	0.76076	0.14344	0.265223	0.842899	0.24171
17618542	293135	Lrrc32	leucine rich repeat containing 32	3.77343	3.7414	3.97153	4.16193	3.55174	3.83772	4.17797	3.8702	4.5342	4.37015	3.43511	4.20729	3.91207	3.8594	4.13669	1.03718	0.855822	0.825142	1.03718	-1.16847	-1.21191	0.805504	0.302589	0.207579	0.90756	0.444213	0.320733
17618548	308845	Thap12	THAP domain containing 12	6.92754	6.60079	7.09242	7.11541	7.02759	6.80497	7.11722	7.41735	6.93251	6.88321	6.8268	6.84747	6.93404	7.09178	6.8725	0.896425	1.04358	1.16415	-1.11554	1.04358	1.16415	0.293262	0.676612	0.151232	0.540469	0.781639	0.251812
17618555	140584	Wnt11	Wnt family member 11	3.78728	3.66137	3.64824	4.1765	3.82806	3.65328	4.03664	3.88029	3.99541	3.64166	3.58829	4.06346	3.81835	3.84957	3.82221	0.978591	0.997329	1.01915	-1.02188	-1.00268	1.01915	0.840439	0.980137	0.859915	0.925824	0.987545	0.907592
17618563	29457	Map6	microtubule-associated protein 6	5.59211	5.58058	5.41431	5.65965	5.42575	5.60562	5.6102	5.60254	6.08696	6.02223	5.89613	6.19488	5.56166	5.56103	6.05005	1.00044	0.712822	0.712508	1.00044	-1.40288	-1.40349	0.995357	0.000439058	0.000434112	0.997513	0.0030725	0.0029917
17618572	499211	Gdpd5	glycerophosphodiester phosphodiesterase domain containing 5	7.3775	6.80971	7.22662	7.37116	7.58482	7.75722	8.06912	8.26772	6.92629	7.12868	7.48048	7.38978	7.19625	7.91972	7.23131	0.605638	0.975992	1.61151	-1.65115	-1.0246	1.61151	0.00122247	0.847842	0.00179679	0.0181522	0.902775	0.00848001
17618593	308850	Klhl35	kelch-like family member 35	4.85276	4.61493	4.51491	4.55714	4.60059	4.76034	4.63351	4.66443	4.59084	4.56006	5.07242	4.77073	4.63494	4.66472	4.74851	0.979569	0.924294	0.943572	-1.02086	-1.08191	-1.0598	0.820542	0.39287	0.525945	0.915197	0.53531	0.640164
17618601	25387	Arrb1	arrestin, beta 1	6.24154	6.50674	6.25188	6.79312	6.09371	6.26111	6.4326	6.79038	6.60209	6.55429	6.6345	6.74002	6.44832	6.39445	6.63273	1.03804	0.880012	0.847759	1.03804	-1.13635	-1.17958	0.739098	0.264221	0.155057	0.873795	0.402489	0.256516
17618626	308853	Olr37	olfactory receptor 37	3.11875	3.35383	3.25064	2.76146	2.60215	3.00987	3.26692	2.91522	3.14537	2.85098	3.71182	2.7282	3.12117	2.94854	3.10909	1.12711	1.00841	0.894684	1.12711	1.00841	-1.11771	0.421252	0.954595	0.453758	0.65808	0.971675	0.576343
17618660	365314	Lipt2	lipoyl(octanoyl) transferase 2	5.70115	5.11834	5.39962	5.50635	5.56403	5.17231	5.3173	5.70197	5.3673	5.28638	5.35958	5.01433	5.43136	5.4389	5.2569	0.994788	1.12855	1.13446	-1.00524	1.12855	1.13446	0.961118	0.269947	0.250693	0.983246	0.408597	0.369103
17618669	685076	Pgm2l1	phosphoglucomutase 2-like 1	5.46604	5.13399	4.83923	4.79173	5.41135	5.34024	4.95176	4.78481	5.38782	4.56985	5.11322	4.94418	5.05775	5.12204	5.00377	0.956416	1.03813	1.08543	-1.04557	1.03813	1.08543	0.753626	0.792032	0.565331	0.881734	0.864628	0.676537
17618702	293148	C2cd3	C2 domain containing 3 centriole elongation regulator	6.39237	6.65875	6.41566	6.62515	6.45633	7.00308	6.60999	7.00233	6.4043	6.80703	6.76309	6.76484	6.52298	6.76793	6.68482	0.843844	0.893889	1.05931	-1.18505	-1.11871	1.05931	0.119596	0.291954	0.582731	0.328746	0.432334	0.690071
17618739	25708	Ucp3	uncoupling protein 3	5.32268	4.66803	4.66654	5.63366	5.14459	4.72167	4.68887	6.27248	4.94229	4.64544	4.70381	5.60652	5.07273	5.2069	4.97451	0.911191	1.07045	1.17478	-1.09746	1.07045	1.17478	0.694454	0.773418	0.498681	0.850234	0.852728	0.616661
17618749	54315	Ucp2	uncoupling protein 2	10.1153	10.2888	10.1906	10.4179	10.0462	9.94621	10.2208	10.7149	10.0476	10.2218	10.315	10.3454	10.2531	10.232	10.2324	1.01474	1.01445	0.999714	1.01474	1.01445	-1.00029	0.893418	0.895491	0.997907	0.951873	0.935679	0.998862
17618760	499214	Coa4	cytochrome c oxidase assembly factor 4 homolog	7.40822	7.26906	7.25	7.50316	7.35643	7.15367	7.1749	7.61674	6.92568	6.85876	6.88383	6.88839	7.35761	7.32543	6.88917	1.02255	1.38362	1.3531	1.02255	1.38362	1.3531	0.791738	0.00153315	0.00261219	0.900783	0.00799014	0.0112292
17618776	361614	Fam168a	family with sequence similarity 168, member A	6.65441	6.72635	6.63588	6.69493	6.52205	6.56193	6.58193	6.8749	6.95495	7.02426	7.76826	7.26993	6.67789	6.6352	7.25435	1.03003	0.670608	0.651054	1.03003	-1.49118	-1.53597	0.7919	0.00270655	0.00158879	0.900893	0.0124098	0.00769602
17618786	308864	Fchsd2	FCH and double SH3 domains 2	5.8623	6.36088	6.12882	6.1705	5.94738	6.46843	6.09962	5.82781	6.50711	6.57864	6.47337	6.52134	6.13062	6.08581	6.52011	1.03155	0.763399	0.740051	1.03155	-1.30993	-1.35126	0.76022	0.0170443	0.00921587	0.884853	0.0509902	0.0290065
17618808	293150	Stard10	StAR-related lipid transfer domain containing 10	9.38645	9.19595	9.45405	9.63267	9.32416	9.20283	9.59607	9.81924	8.89501	9.32571	9.07199	9.3815	9.41728	9.48558	9.16855	0.953764	1.18816	1.24576	-1.04848	1.18816	1.24576	0.67164	0.137095	0.0640642	0.837244	0.245907	0.129336
17618818	361617	Arap1	ArfGAP with RhoGAP domain, ankyrin repeat and PH domain 1	5.90377	6.46309	5.78157	6.05388	6.23631	6.23336	6.09129	6.30904	5.93491	6.02851	6.39574	6.58832	6.05058	6.2175	6.23687	0.890743	0.878862	0.986662	-1.12266	-1.13784	-1.01352	0.336355	0.285228	0.909662	0.582362	0.425246	0.942591
17618855	81743	Pde2a	phosphodiesterase 2A	8.79013	9.88215	9.42462	9.64673	7.02844	7.03163	7.38705	7.40032	7.09971	7.07766	6.77154	7.1212	9.43591	7.21186	7.01753	4.67203	5.34571	1.14419	4.67203	5.34571	1.14419	1.96032e-08	6.68245e-09	0.340922	4.10135e-06	3.66376e-07	0.46546
17618891	100314240	Mir139	microRNA 139	3.57892	3.52535	3.61886	3.99621	3.69585	3.12485	3.41393	3.96807	3.61599	3.79761	2.91287	3.80352	3.67984	3.55068	3.5325	1.09366	1.10752	1.01268	1.09366	1.10752	1.01268	0.555471	0.50204	0.933459	0.760215	0.636218	0.957038
17618896	65041	Clpb	ClpB homolog, mitochondrial AAA ATPase chaperonin	6.97005	6.67373	6.83442	6.78247	6.94649	7.07554	7.01485	7.18866	6.57987	6.61014	6.68381	6.86121	6.81517	7.05639	6.68376	0.846032	1.09537	1.29471	-1.18199	1.09537	1.29471	0.046482	0.254038	0.00453228	0.186367	0.390388	0.017066
17618913	116648	Phox2a	paired-like homeobox 2a	3.46764	3.93865	3.64891	3.80708	4.1137	3.68519	4.00351	4.07913	6.53442	6.70194	6.91581	7.05672	3.71557	3.97038	6.80222	0.838097	0.117713	0.140453	-1.19318	-8.49521	-7.11981	0.107242	5.64335e-12	1.82402e-11	0.306993	2.34898e-09	5.47432e-09
17618918	293155	Anapc15	anaphase promoting complex subunit 15	6.64371	6.37344	6.67042	6.38252	6.74109	6.58211	6.6222	6.26865	6.39879	6.20789	6.01413	5.96636	6.51752	6.55351	6.14679	0.975361	1.29301	1.32567	-1.02526	1.29301	1.32567	0.798114	0.0177067	0.0105884	0.904501	0.0525671	0.0321888
17618929	308869	Lamtor1	late endosomal/lysosomal adaptor, MAPK and MTOR activator 1	8.43714	8.05189	8.23511	8.1867	8.41728	8.19601	8.21164	8.31378	8.02653	7.85632	7.95533	8.11873	8.22771	8.28468	7.98923	0.961282	1.17975	1.22727	-1.04028	1.17975	1.22727	0.624161	0.05454	0.020997	0.808182	0.123145	0.054861
17618936	308870	Numa1	nuclear mitotic apparatus protein 1	6.84239	7.19017	6.83523	6.99999	6.77419	7.18244	6.87714	7.22964	6.54574	6.80811	6.96384	7.07723	6.96694	7.01585	6.84873	0.966667	1.08539	1.12282	-1.03448	1.08539	1.12282	0.745183	0.436376	0.276321	0.877479	0.576003	0.39737
17618963	64573	Trpc2	transient receptor potential cation channel, subfamily C, member 2, pseudogene	3.84158	3.53822	3.87534	3.58822	3.82845	3.90737	3.72385	3.75603	3.85201	3.89878	4.14981	3.58748	3.71084	3.80393	3.87202	0.937517	0.894295	0.953897	-1.06665	-1.1182	-1.04833	0.490812	0.240667	0.612801	0.712075	0.374968	0.715522
17619011	361618	Stim1	stromal interaction molecule 1	5.82906	6.24441	5.96553	5.98138	5.59471	5.83959	5.6542	5.25256	6.20475	6.00733	5.84943	6.00993	6.0051	5.58526	6.01786	1.33777	0.99119	0.740927	1.33777	-1.00889	-1.34966	0.0096049	0.928719	0.00801444	0.0686634	0.955999	0.0259705
17619026	685579	Rrm1	ribonucleotide reductase catalytic subunit M1	8.26784	8.35234	8.35665	8.06599	8.01942	8.19525	7.99789	8.02799	7.64796	7.54983	8.07207	7.32396	8.2607	8.06014	7.64846	1.14915	1.52864	1.33024	1.14915	1.52864	1.33024	0.188899	0.000856584	0.0132075	0.426868	0.00510608	0.0382172
17619036	293192	Olr45	olfactory receptor 45	3.30556	3.77783	3.30892	3.53726	3.66168	3.31258	3.28064	3.56427	3.34424	3.06557	3.20088	3.35092	3.48239	3.45479	3.2404	1.01932	1.18262	1.16021	1.01932	1.18262	1.16021	0.84362	0.0998342	0.140799	0.926925	0.195091	0.238441
17619038	405365	Olr46	olfactory receptor 46	4.00951	4.46936	4.35471	4.51843	4.43347	4.50716	4.17341	4.11912	4.54488	4.9784	4.43108	4.53359	4.338	4.30829	4.62199	1.02081	0.82132	0.804577	1.02081	-1.21755	-1.24289	0.849314	0.0854832	0.0602365	0.929474	0.173687	0.123367
17619040	293188	Olr48	olfactory receptor 48	3.18072	3.78846	3.05152	3.17814	3.37783	3.37134	3.17199	3.3287	3.02406	3.40138	3.69822	3.48536	3.29971	3.31247	3.40225	0.991197	0.93139	0.939662	-1.00888	-1.07366	-1.06421	0.941254	0.556072	0.605708	0.973842	0.682763	0.708944
17619045	293210	Olr50	olfactory receptor 50	3.8641	2.79947	3.1394	4.02826	3.60188	3.88275	3.08971	3.37098	3.91942	3.97676	2.81033	3.74427	3.45781	3.48633	3.61269	0.980425	0.898205	0.916138	-1.01997	-1.11333	-1.09154	0.92472	0.609514	0.676403	0.965809	0.726706	0.769306
17619053	170816	Olr59	olfactory receptor 59	3.56335	3.88668	3.37514	3.63304	3.28683	2.98449	2.99122	3.4488	3.3129	3.00798	3.09504	3.32902	3.61455	3.17783	3.18624	1.35352	1.34566	0.994193	1.35352	1.34566	-1.00584	0.00908366	0.0101957	0.954436	0.0661477	0.0343229	0.971427
17619062	405906	Olr61	olfactory receptor 61	2.53211	2.77768	3.03074	3.36323	2.62506	3.15032	3.16707	2.907	3.48866	3.15739	3.27653	3.26503	2.92594	2.96236	3.2969	0.975069	0.773267	0.793038	-1.02557	-1.29322	-1.26097	0.837004	0.0508795	0.0747074	0.923841	0.116919	0.146116
17619064	293201	Olr62	olfactory receptor 62	3.74577	3.49154	3.51364	3.92148	3.45126	3.73061	3.58966	3.55233	3.94391	3.76544	3.75845	3.77133	3.66811	3.58096	3.80978	1.06227	0.906467	0.853332	1.06227	-1.10318	-1.17188	0.481236	0.259043	0.0781743	0.704725	0.396421	0.151424
17619068	293214	Olr68	olfactory receptor 68	4.5307	4.16115	4.32148	4.40044	4.32851	4.53302	4.36581	4.38342	4.49707	4.79744	2.91237	4.25183	4.35344	4.40269	4.11468	0.966441	1.17998	1.22096	-1.03472	1.17998	1.22096	0.86827	0.42647	0.339906	0.939285	0.567111	0.464446
17619072	365327	Olr75	olfactory receptor 75	4.42015	4.02371	4.48043	5.36424	4.70811	5.17074	4.93185	4.89539	5.18123	5.21218	4.49257	5.15825	4.57213	4.92652	5.01106	0.782201	0.737684	0.943088	-1.27844	-1.35559	-1.06035	0.164966	0.0910268	0.731956	0.393379	0.181906	0.812137
17619076	293221	Olr78	olfactory receptor 78	3.22463	3.81866	3.58443	3.90427	3.25765	3.77154	3.21527	3.45282	3.72596	4.46736	2.9155	3.96968	3.633	3.42432	3.76963	1.15563	0.909643	0.787142	1.15563	-1.09933	-1.27042	0.440827	0.611598	0.210346	0.672869	0.728315	0.323801
17619080	293224	Olr81	olfactory receptor 81	3.3758	3.34433	3.08371	3.69985	2.91232	3.28512	2.82773	3.42687	3.99356	3.57517	3.18092	3.7032	3.37592	3.11301	3.61321	1.1999	0.848336	0.707006	1.1999	-1.17878	-1.41441	0.184992	0.228863	0.0188995	0.422658	0.361339	0.050576
17619090	365329	Olr87	olfactory receptor 87	3.79825	3.26559	3.56922	3.83478	3.59891	3.60629	4.0284	4.03337	3.81747	3.76966	3.51453	3.68088	3.61696	3.81674	3.69564	0.87068	0.946925	1.08757	-1.14853	-1.05605	1.08757	0.213567	0.615874	0.442785	0.457518	0.731677	0.566421
17619106	293246	Olr107	olfactory receptor 107	3.45755	3.42497	3.01896	3.40444	3.20998	3.11846	3.09252	2.97982	3.24549	3.40996	3.107	3.27196	3.32648	3.10019	3.2586	1.16982	1.04817	0.896013	1.16982	1.04817	-1.11606	0.0849417	0.587024	0.215387	0.266671	0.708545	0.329755
17619108	293247	Olr108	olfactory receptor 108	2.96699	2.89264	3.17183	3.05467	3.0996	3.20296	3.00962	3.44049	3.42878	3.22395	3.23585	3.11387	3.02153	3.18817	3.25061	0.890919	0.85318	0.957641	-1.12244	-1.17208	-1.04423	0.192551	0.0807462	0.615981	0.431881	0.165843	0.718187
17619110	405007	Olr110	olfactory receptor 110	4.46806	4.12582	3.74515	5.19418	3.98683	4.58605	4.22829	4.04423	5.09454	5.13297	3.49058	5.17187	4.3833	4.21135	4.72249	1.12658	0.790486	0.701668	1.12658	-1.26505	-1.42518	0.638245	0.359198	0.175008	0.818314	0.501851	0.281707
17619120	293258	Olr122	olfactory receptor 122	3.50481	3.45623	3.72381	3.89224	3.94642	3.62152	3.60048	3.97979	4.50109	4.40229	3.67333	4.19426	3.64427	3.78705	4.19274	0.905774	0.683746	0.754874	-1.10403	-1.46253	-1.32472	0.431634	0.00763943	0.0372335	0.665337	0.0275023	0.0851898
17619122	100361642	LOC100361642	olfactory receptor Olr122-like	2.76645	3.73185	2.90579	3.57658	3.36881	3.57174	3.15018	3.23484	3.60216	3.00526	3.46965	3.69557	3.24517	3.33139	3.44316	0.941983	0.871762	0.925454	-1.06159	-1.1471	-1.08055	0.693524	0.371212	0.610181	0.849646	0.513675	0.713013
17619125	293271	Olr132	olfactory receptor 132	3.78843	3.89924	3.62098	4.32504	4.06299	4.08107	4.01004	3.93459	4.19183	4.16843	4.01383	4.34953	3.90842	4.02217	4.18091	0.924182	0.827893	0.895812	-1.08204	-1.20789	-1.11631	0.433109	0.0736116	0.278967	0.666249	0.154412	0.400372
17619127	405913	Olr135	olfactory receptor 135	3.19419	3.15878	3.14417	3.21812	3.0009	3.25359	3.40324	3.65076	3.73293	3.36789	3.09419	3.18461	3.17881	3.32712	3.3449	0.902308	0.891255	0.98775	-1.10827	-1.12201	-1.0124	0.357637	0.304782	0.910825	0.601754	0.446276	0.943086
17619134	405003	Olr137	olfactory receptor 137	2.95145	3.05775	2.98635	3.05098	3.02768	3.04334	2.73521	2.70007	3.42878	3.16899	2.13763	3.07193	3.01163	2.87658	2.95183	1.09814	1.04232	0.949174	1.09814	1.04232	-1.05355	0.536848	0.783317	0.729504	0.745483	0.859487	0.810736
17619136	293278	Olr139	olfactory receptor 139	4.24057	3.61564	4.51057	4.70822	4.20105	4.61593	4.14368	4.41146	4.77564	5.00767	4.6575	4.64798	4.26875	4.34303	4.7722	0.949816	0.705418	0.74269	-1.05284	-1.4176	-1.34646	0.715326	0.0243237	0.0494132	0.861115	0.0668276	0.105965
17619138	293279	Olr140	olfactory receptor 140	4.32957	4.35344	4.54432	5.01609	4.52489	4.60624	4.26696	4.57987	4.30267	4.95906	4.36494	4.62837	4.56086	4.49449	4.56376	1.04708	0.997991	0.95312	1.04708	-1.00201	-1.04919	0.710448	0.987022	0.698466	0.858315	0.991837	0.785919
17619140	293281	Olr143	olfactory receptor 143	3.46369	2.97003	2.9747	3.43023	3.26265	3.01165	3.20074	3.27599	3.11012	3.41462	3.20794	3.25856	3.20966	3.18776	3.24781	1.0153	0.973904	0.95923	1.0153	-1.02679	-1.0425	0.876357	0.786591	0.670582	0.943596	0.861272	0.764604
17619153	101241893	Trim34	tripartite motif-containing 34	6.95564	6.8231	6.78161	6.82594	7.02417	6.95785	6.49598	6.12061	6.58256	6.66191	6.21666	6.31796	6.84657	6.64965	6.44477	1.14625	1.32115	1.15259	1.14625	1.32115	1.15259	0.291661	0.0421069	0.273361	0.538935	0.101207	0.394121
17619185	404998	Olr164	olfactory receptor 164	3.37625	3.63016	3.48204	3.48221	3.34186	3.48524	3.34273	3.59234	3.72654	3.63132	3.58762	3.63161	3.49267	3.44054	3.64427	1.03679	0.900246	0.868301	1.03679	-1.11081	-1.15167	0.624985	0.168014	0.0709706	0.808864	0.286852	0.140444
17619189	293315	Olr168	olfactory receptor 168	3.0107	3.18974	3.05021	3.75884	3.43319	3.47967	2.55863	3.3395	3.72495	4.4291	4.1555	4.25444	3.25237	3.20275	4.141	1.03499	0.540127	0.521866	1.03499	-1.85142	-1.9162	0.827831	0.0013895	0.000900103	0.91913	0.00741486	0.00505402
17619198	293318	Olr171	olfactory receptor 171	3.06533	2.63357	2.98375	3.74286	3.12989	3.16701	2.95487	3.25931	3.13473	3.32513	2.65505	3.12491	3.10638	3.12777	3.05995	0.985281	1.0327	1.04813	-1.01494	1.0327	1.04813	0.917476	0.822231	0.743009	0.96408	0.884624	0.820156
17619202	293330	Olr185	olfactory receptor 185	2.69106	2.45408	2.92953	3.17519	2.82408	3.07152	2.96853	2.91993	3.16352	3.42146	3.3481	3.09631	2.81246	2.94601	3.25735	0.911585	0.734642	0.805895	-1.09699	-1.36121	-1.24086	0.379284	0.00906695	0.0526335	0.621041	0.0314018	0.111024
17619204	405917	Olr186	olfactory receptor 186	3.93547	3.35381	3.53169	3.70658	3.73432	3.70389	4.0535	3.73014	3.62243	4.32758	3.26741	3.7873	3.63189	3.80546	3.75118	0.886642	0.920639	1.03834	-1.12785	-1.0862	1.03834	0.388539	0.550609	0.78485	0.629874	0.678674	0.852706
17619214	405920	Olr199	olfactory receptor 199	4.43666	4.63404	4.77373	4.55368	4.52526	5.04539	5.05322	4.3865	4.69402	4.43445	4.17183	4.3306	4.59953	4.75259	4.40772	0.899338	1.14219	1.27004	-1.11193	1.14219	1.27004	0.374934	0.270019	0.0579107	0.617126	0.408597	0.119649
17619218	308908	RGD1561034	similar to hypothetical protein MGC34805	3.02753	3.74669	3.28149	3.33378	3.77385	3.28966	3.82491	3.54371	3.53258	3.50541	3.14111	3.52283	3.34737	3.60803	3.42548	0.834706	0.947298	1.13489	-1.19803	-1.05563	1.13489	0.138106	0.644758	0.289331	0.353838	0.754138	0.411855
17619222	85258	Cnga4	cyclic nucleotide gated channel subunit alpha 4	3.06708	3.2199	2.94635	3.00641	3.24452	3.09711	3.13834	3.2666	3.00212	2.93367	3.25373	2.96028	3.05994	3.18664	3.03745	0.91592	1.01571	1.10895	-1.0918	1.01571	1.10895	0.271627	0.842016	0.199199	0.520707	0.898164	0.31053
17619250	84384	Timm10b	translocase of inner mitochondrial membrane 10B	5.50818	4.81816	5.58284	4.80324	5.4103	5.01207	4.84926	5.14283	5.36292	5.03854	5.19203	4.43159	5.17811	5.10361	5.00627	1.05299	1.12649	1.0698	1.05299	1.12649	1.0698	0.745383	0.457505	0.671732	0.877639	0.59477	0.765594
17619256	690115	Dnhd1	dynein heavy chain domain 1	4.70617	4.39274	4.54575	4.70075	5.15192	4.97823	4.76162	5.0851	4.84031	4.95801	4.82029	5.00808	4.58635	4.99422	4.90668	0.753739	0.800891	1.06256	-1.32672	-1.24861	1.06256	0.00403077	0.0173844	0.473595	0.0394858	0.0518254	0.59476
17619304	170922	Ilk	integrin-linked kinase	8.49243	8.45167	8.46325	8.23017	8.31782	8.49681	8.21061	8.33197	8.22183	7.94465	7.89292	8.1819	8.40938	8.3393	8.06033	1.04977	1.27373	1.21333	1.04977	1.27373	1.21333	0.559472	0.00994132	0.0320068	0.76217	0.0336668	0.0757294
17619324	293361	Olr214	olfactory receptor 214	3.36075	3.16671	3.30006	3.17002	3.19559	3.33195	3.45381	3.27207	3.58742	3.80985	3.53556	3.3848	3.24938	3.31336	3.57941	0.956627	0.795525	0.831593	-1.04534	-1.25703	-1.20251	0.588435	0.0126301	0.0370559	0.783448	0.0404455	0.0848801
17619331	293370	Olr227	olfactory receptor 227	3.18451	2.80799	3.02142	3.34037	2.9101	3.15762	3.05817	3.18948	2.92149	3.37415	2.87391	3.01851	3.08857	3.07884	3.04701	1.00677	1.02922	1.02231	1.00677	1.02922	1.02231	0.946725	0.775619	0.827086	0.97653	0.854309	0.884249
17619335	293375	Olr231	olfactory receptor 231	3.20175	3.30859	3.32935	3.91313	2.81255	3.19273	3.24141	3.10204	3.53471	3.10335	3.53889	3.39512	3.4382	3.08718	3.39302	1.27546	1.03182	0.808974	1.27546	1.03182	-1.23613	0.0513871	0.788007	0.0846655	0.19861	0.862058	0.16067
17619352	103690209	Rbmxl2	RBMX like 2	4.20502	4.18305	4.32807	4.04415	4.38384	4.24377	4.71455	4.2893	3.90312	4.11569	4.07089	4.04218	4.19007	4.40786	4.03297	0.859882	1.11505	1.29674	-1.16295	1.11505	1.29674	0.0963292	0.219374	0.00831473	0.28736	0.35055	0.0267295
17619355	60564	Syt9	synaptotagmin 9	5.39601	4.60519	4.92933	4.80948	5.59636	5.33238	5.65895	5.68763	6.13412	6.22369	5.67483	6.5993	4.935	5.56883	6.15799	0.644464	0.428396	0.664732	-1.55168	-2.33429	-1.50437	0.00574332	1.98766e-05	0.00906632	0.0488685	0.000271075	0.0286752
17619363	361621	Olfml1	olfactomedin-like 1	5.68979	6.44246	6.04231	6.25331	3.98302	4.32973	4.21415	3.78052	5.62766	5.14175	4.92823	5.05087	6.10697	4.07686	5.18713	4.08436	1.8919	0.463206	4.08436	1.8919	-2.15886	3.36697e-08	0.000231852	3.71264e-05	6.27134e-06	0.00187314	0.000454782
17619369	308918	Ppfibp2	PPFIA binding protein 2	4.66027	5.15317	4.51664	4.50847	4.23379	4.59462	4.16744	4.3445	5.80362	5.84191	5.23366	6.40341	4.70964	4.33509	5.82065	1.29644	0.46297	0.35711	1.29644	-2.15997	-2.80026	0.101602	0.000133581	6.62078e-06	0.297028	0.00121006	0.000117523
17619401	293384	Olr240	olfactory receptor 240	4.41397	4.06973	4.05542	4.05635	4.54946	4.31832	3.97284	4.43157	4.72226	4.52918	4.10047	4.58956	4.14887	4.31805	4.48536	0.889348	0.791963	0.890498	-1.12442	-1.26269	-1.12297	0.306542	0.0532043	0.311704	0.553705	0.120932	0.435451
17619403	404992	Olr241	olfactory receptor 241	3.02919	2.92696	2.91954	3.16412	3.24418	3.30151	3.21586	3.18636	3.40142	3.19467	3.08934	3.37809	3.00995	3.23698	3.26588	0.854395	0.837448	0.980165	-1.17042	-1.1941	-1.02024	0.0553851	0.0335861	0.794155	0.206604	0.0852315	0.859587
17619409	293391	Olr246	olfactory receptor 246	3.35711	2.58918	3.03198	3.22062	3.04465	3.03165	2.93607	3.43682	3.67274	3.35592	3.18814	3.15678	3.04972	3.1123	3.34339	0.957553	0.815825	0.85199	-1.04433	-1.22575	-1.17372	0.727216	0.116992	0.209797	0.867963	0.219465	0.323273
17619421	405363	Olr264	olfactory receptor 264	2.46953	3.33413	3.00893	3.24622	2.77986	3.21339	2.3425	2.60933	3.39775	3.58487	3.32803	3.00267	3.0147	2.73627	3.32833	1.21287	0.804615	0.663395	1.21287	-1.24283	-1.5074	0.207454	0.158702	0.0138562	0.450303	0.274538	0.0397138
17619447	405384	Olr283	olfactory receptor 283	3.92195	4.44452	4.12967	3.95193	4.11867	4.21185	3.82895	4.34472	4.29144	4.31952	4.14954	4.49942	4.11202	4.12605	4.31498	0.990321	0.868766	0.877257	-1.00977	-1.15106	-1.13992	0.924611	0.185105	0.215458	0.965809	0.3081	0.329759
17619456	293418	Rpl27a	ribosomal protein L27a	3.9272	3.53982	4.16397	3.70055	3.89996	3.45786	3.94197	3.60423	3.57639	3.75349	3.90651	3.38383	3.83289	3.726	3.65505	1.0769	1.13118	1.05041	1.0769	1.13118	1.05041	0.525168	0.296536	0.671902	0.737457	0.437785	0.765659
17619466	361624	Akip1	A-kinase interacting protein 1	5.23086	5.17095	4.98934	5.02462	5.62962	5.65559	4.97756	4.94128	5.2833	4.97432	5.35994	5.0684	5.10394	5.30101	5.17149	0.872319	0.954257	1.09393	-1.14637	-1.04794	1.09393	0.26872	0.698983	0.461654	0.517644	0.798221	0.583754
17619474	308939	Ipo7	importin 7	9.51865	9.1773	9.71569	9.65183	9.39925	9.16474	9.7774	9.91349	9.14337	9.3566	8.84844	9.07978	9.51587	9.56372	9.10705	0.967376	1.3276	1.37237	-1.03372	1.3276	1.37237	0.790338	0.0362116	0.0214868	0.900023	0.0902106	0.0557975
17619504	361627	Zfp143	zinc finger protein 143	7.03441	6.57608	6.37966	6.72324	6.92161	6.26077	6.12543	6.77627	6.66492	6.46589	6.09951	6.28296	6.67835	6.52102	6.37832	1.11522	1.23117	1.10397	1.11522	1.23117	1.10397	0.43404	0.146779	0.477103	0.667305	0.258969	0.597731
17619522	308937	Wee1	WEE1 G2 checkpoint kinase	7.02994	6.52215	6.13629	5.76098	7.00374	5.95241	4.37188	5.06847	7.36304	5.97748	6.67912	6.20668	6.36234	5.59912	6.55658	1.69727	0.874033	0.514964	1.69727	-1.14412	-1.94188	0.123692	0.683153	0.0590224	0.335229	0.786478	0.12151
17619538	293410	Swap70	switching B-cell complex subunit SWAP70	6.10582	6.30739	6.91622	6.39016	6.42665	7.23072	7.65565	6.84804	5.44814	6.37686	6.34974	5.84926	6.4299	7.04026	6.006	0.655032	1.34155	2.04807	-1.52664	1.34155	2.04807	0.0379106	0.1338	0.00164554	0.164275	0.242118	0.00792577
17619555	25026	Adm	adrenomedullin	5.34004	5.27251	5.26595	5.55123	5.62276	5.72348	5.83755	5.61316	7.12431	7.34652	7.41998	7.90693	5.35743	5.69924	7.44944	0.789052	0.234555	0.297261	-1.26734	-4.2634	-3.36405	0.0386239	1.23228e-09	1.25596e-08	0.166245	9.41311e-08	6.46867e-07
17619561	25095	Ampd3	adenosine monophosphate deaminase 3	4.81311	5.10443	5.19326	5.52127	4.45335	4.20131	4.51794	4.36147	7.65873	7.24596	7.76567	7.80101	5.15802	4.38352	7.61784	1.7106	0.181769	0.10626	1.7106	-5.50149	-9.41084	0.00026755	3.61726e-10	9.02312e-12	0.00603297	3.32324e-08	3.83398e-09
17619577	293184	Ctr9	CTR9 homolog, Paf1/RNA polymerase II complex component	7.59876	7.39238	7.52465	7.64204	7.67406	7.54756	7.623	7.90749	7.26555	7.65935	7.09971	7.44991	7.53946	7.68803	7.36863	0.902143	1.12571	1.24781	-1.10847	1.12571	1.24781	0.284233	0.221215	0.0311849	0.532624	0.352704	0.0743113
17619605	308896	Usp47	ubiquitin specific peptidase 47	7.43134	7.47329	7.47144	7.59811	7.68614	7.66688	7.78588	7.82685	7.56683	7.72761	7.43028	7.6629	7.49355	7.74144	7.5969	0.842125	0.930863	1.10537	-1.18747	-1.07427	1.10537	0.0313346	0.335656	0.184937	0.146411	0.478012	0.293912
17619637	365352	Mical2	microtubule associated monooxygenase, calponin and LIM domain containing 2	5.73249	5.11568	5.77638	5.62041	6.10962	6.16724	6.51648	6.37097	6.42546	6.33258	6.22424	6.48777	5.56124	6.29108	6.36751	0.602972	0.571858	0.948399	-1.65845	-1.74869	-1.05441	0.000261805	0.000102693	0.620548	0.00592306	0.000994523	0.722334
17619664	293180	Micalcl	MICAL C-terminal like	4.797	4.30671	4.53293	4.3165	4.78113	4.68585	5.09916	4.75367	4.49522	4.30268	4.37934	4.17718	4.48828	4.82995	4.33861	0.789128	1.10932	1.40576	-1.26722	1.10932	1.40576	0.0263414	0.295339	0.00306741	0.131863	0.43635	0.012631
17619676	57341	Parva	parvin, alpha	9.06464	8.99908	8.85428	8.93919	9.13693	9.14001	9.08336	9.25597	9.40957	9.25054	9.25372	9.41671	8.96429	9.15407	9.33264	0.876744	0.774672	0.883578	-1.14058	-1.29087	-1.13176	0.0799872	0.0025429	0.0974439	0.257173	0.0118736	0.179289
17619689	361630	Tead1	TEA domain transcription factor 1	7.84198	7.93433	7.9673	8.03645	8.10368	7.92433	8.26768	8.337	8.01824	8.15247	7.95192	8.26544	7.94501	8.15817	8.09702	0.862647	0.9	1.0433	-1.15922	-1.11111	1.0433	0.0948816	0.222302	0.615402	0.284603	0.354105	0.717819
17619710	29657	Arntl	aryl hydrocarbon receptor nuclear translocator-like	5.19155	5.49134	7.20632	7.56945	4.46887	4.91336	7.60796	8.00214	4.60988	7.1316	5.26065	7.21259	6.36467	6.24808	6.05368	1.08417	1.24056	1.14425	1.08417	1.24056	1.14425	0.890922	0.715078	0.819231	0.95073	0.810175	0.879035
17619734	293173	Far1	fatty acyl CoA reductase 1	7.04356	6.91809	7.10975	6.86125	6.85516	6.47417	6.53646	6.4106	7.49495	7.41548	6.97818	7.1261	6.98316	6.5691	7.25367	1.33244	0.829026	0.622187	1.33244	-1.20623	-1.60723	0.0103272	0.0736563	0.000234973	0.0724284	0.154458	0.00187937
17619753	64456	Spon1	spondin 1	5.88619	6.0597	6.04089	6.54567	4.68552	3.93796	4.23868	4.49829	7.1133	6.88135	7.20165	7.53275	6.13311	4.34011	7.18226	3.46535	0.483254	0.139453	3.46535	-2.06931	-7.17087	1.65246e-07	6.80447e-05	4.42439e-10	2.11967e-05	0.000718326	4.33939e-08
17619773	29516	Pde3b	phosphodiesterase 3B	3.48048	4.00377	3.73745	4.0333	3.41575	3.43188	3.57668	3.76604	5.02029	4.94577	4.19023	5.13076	3.81375	3.54759	4.82176	1.2026	0.49723	0.413462	1.2026	-2.01114	-2.4186	0.189495	0.000127364	1.16079e-05	0.427569	0.00116539	0.000184815
17619819	293160	RGD1311703	similar to sid2057p	7.84702	7.71272	7.85561	7.67446	7.62982	7.15653	7.57206	7.54218	7.51177	7.34568	7.31339	7.44227	7.77245	7.47515	7.40328	1.22885	1.29161	1.05108	1.22885	1.29161	1.05108	0.0270397	0.00837262	0.560316	0.133938	0.0295447	0.672013
17619827	59295	Nucb2	nucleobindin 2	8.42475	8.42704	8.42409	8.14774	8.51124	8.56669	8.3552	7.96789	9.43386	9.64831	8.82172	9.48239	8.35591	8.35025	9.34657	1.00392	0.503245	0.501278	1.00392	-1.9871	-1.9949	0.975076	6.71555e-05	6.34563e-05	0.988223	0.000711148	0.000685318
17619844	64133	Xylt1	xylosyltransferase 1	5.80258	5.67173	5.57721	5.57356	5.8699	6.32242	6.1504	6.13608	5.42252	5.67336	6.41931	5.85474	5.65627	6.1197	5.84248	0.72526	0.87891	1.21186	-1.37882	-1.13777	1.21186	0.021047	0.314356	0.142545	0.114515	0.456656	0.240525
17619871	361634	Ccp110	centriolar coiled-coil protein 110	6.72182	6.19477	7.13679	6.57506	6.83381	6.6807	7.78522	7.24622	6.4691	6.40051	6.32929	6.5514	6.65711	7.13649	6.43758	0.717287	1.16436	1.62328	-1.39414	1.16436	1.62328	0.0518638	0.347093	0.00784281	0.199529	0.490597	0.0255483
17619889	361635	Vps35l	VPS35 endosomal protein sorting factor like	7.64334	7.48262	7.54269	7.52247	7.63492	7.56863	7.62696	7.63221	7.37753	7.29864	7.3253	7.42082	7.54778	7.61568	7.35557	0.954025	1.14251	1.19757	-1.04819	1.14251	1.19757	0.478478	0.0582835	0.0144319	0.70282	0.129915	0.040981
17619982	353317	Acsm4	acyl-CoA synthetase medium-chain family member 4	3.15792	3.48966	3.16852	3.26373	3.45381	3.37847	3.31578	3.10133	3.34314	3.38752	2.75542	3.19927	3.26996	3.31235	3.17134	0.971046	1.07075	1.10268	-1.02982	1.07075	1.10268	0.777436	0.513471	0.353982	0.894026	0.646271	0.478344
17619999	24763	Acsm3	acyl-CoA synthetase medium-chain family member 3	3.22655	3.42889	3.49012	3.19545	2.98696	2.78378	2.6618	2.76746	3.17266	2.80201	3.31243	2.97754	3.33525	2.8	3.06616	1.4492	1.20505	0.831528	1.4492	1.20505	-1.2026	0.00114895	0.0602056	0.0627112	0.0173967	0.133217	0.127342
17620019	309036	Rexo5	RNA exonuclease 5	3.26441	3.24854	3.35523	3.34914	3.3521	3.11371	3.07245	3.21146	3.28514	3.33925	2.95923	3.60915	3.30433	3.18743	3.29819	1.0844	1.00426	0.926098	1.0844	1.00426	-1.0798	0.389594	0.963475	0.414335	0.630753	0.977202	0.53839
17620150	293448	Uqcrc2	ubiquinol cytochrome c reductase core protein 2	10.0504	9.88539	10.0079	9.89123	10.0629	9.83571	9.8771	9.772	9.49408	9.41315	9.20656	8.94028	9.95874	9.88693	9.26352	1.05103	1.61913	1.54051	1.05103	1.61913	1.54051	0.587108	9.53654e-05	0.000266132	0.782307	0.000940307	0.00205368
17620167	102547219	Mosmo	modulator of smoothened	5.61508	5.57753	5.72364	5.93196	5.59333	5.67995	6.07429	5.88196	5.40093	4.99449	4.86694	5.56161	5.71205	5.80738	5.20599	0.936057	1.42017	1.51718	-1.06831	1.42017	1.51718	0.57051	0.00805479	0.00253267	0.770177	0.0286479	0.0109811
17620171	293449	Vwa3a	von Willebrand factor A domain containing 3A	3.92781	4.06274	3.91783	3.961	3.94868	3.90686	4.13455	3.92183	4.60858	4.26966	4.18051	4.61086	3.96735	3.97798	4.4174	0.992654	0.732015	0.737432	-1.0074	-1.36609	-1.35606	0.931644	0.00238404	0.0028357	0.969398	0.0113144	0.0119224
17620206	100910280	Sdr42e2	short chain dehydrogenase/reductase family 42E, member 2	3.92232	3.93342	4.25426	3.92693	4.15215	3.88493	4.04377	3.81294	4.20763	4.3023	3.84432	4.35117	4.00923	3.97345	4.17635	1.02511	0.890619	0.8688	1.02511	-1.12281	-1.15101	0.797522	0.242132	0.160253	0.90434	0.376728	0.263286
17620218	25435	Eef2k	eukaryotic elongation factor-2 kinase	5.69923	5.75064	5.30282	5.29491	6.01481	6.33403	5.66993	5.7609	5.95455	5.94237	6.15046	6.10506	5.5119	5.94492	6.03811	0.740711	0.694378	0.937449	-1.35005	-1.44014	-1.06673	0.0157801	0.00488663	0.564223	0.0948547	0.0196114	0.675567
17620239	361640	Polr3e	RNA polymerase III subunit E	6.86128	6.51769	6.82011	6.64494	6.73249	6.68316	6.41482	6.67882	6.67856	6.31698	6.38346	6.89396	6.71101	6.62732	6.56824	1.05972	1.10402	1.0418	1.05972	1.10402	1.0418	0.566739	0.333828	0.685005	0.76769	0.476043	0.775263
17620270	100302453	Mettl9	methyltransferase like 9	8.60137	8.18171	8.34936	8.17269	8.43975	7.90318	8.14257	8.12541	8.20893	7.76934	7.79442	7.92871	8.32628	8.15273	7.92535	1.12783	1.32036	1.1707	1.12783	1.32036	1.1707	0.256921	0.0162208	0.143784	0.50665	0.0490776	0.24214
17620316	24768	Scnn1g	sodium channel epithelial 1 gamma subunit	3.82873	3.92059	3.89585	3.93784	3.76187	4.06818	3.86448	4.07364	4.17174	3.74291	3.4612	4.0332	3.89575	3.94204	3.85226	0.968423	1.03061	1.06421	-1.03261	1.03061	1.06421	0.755326	0.769642	0.547522	0.88249	0.849694	0.660925
17620332	24767	Scnn1b	sodium channel epithelial 1 beta subunit	3.84735	4.31342	3.7376	3.84803	3.99549	3.97338	4.13218	3.88526	3.88867	3.40125	3.40627	3.66137	3.9366	3.99658	3.58939	0.95928	1.2721	1.3261	-1.04245	1.2721	1.3261	0.690183	0.0335153	0.0152062	0.847613	0.0851472	0.0424468
17620349	293454	Ubfd1	ubiquitin family domain containing 1	7.6665	7.981	7.99495	7.94078	7.75206	7.67511	8.12122	7.85399	7.61588	7.91645	8.14183	7.8291	7.89581	7.8506	7.87582	1.03183	1.01395	0.982671	1.03183	1.01395	-1.01763	0.750395	0.887976	0.858968	0.879731	0.931247	0.9069
17620359	308961	Dctn5	dynactin subunit 5	9.17389	8.89935	9.08821	9.03816	9.01103	8.75533	8.83374	8.84586	9.19422	8.81619	8.84224	8.72698	9.0499	8.86149	8.89491	1.13951	1.11342	0.977103	1.13951	1.11342	-1.02343	0.145152	0.225072	0.788391	0.364812	0.35722	0.855117
17620368	25515	Plk1	polo-like kinase 1	5.0066	4.04158	4.99483	4.04119	4.7096	4.04204	4.25175	4.04722	4.0996	4.21436	4.14635	4.03806	4.52105	4.26265	4.12459	1.19615	1.31627	1.10043	1.19615	1.31627	1.10043	0.274176	0.102627	0.552895	0.523077	0.198891	0.665625
17620391	25023	Prkcb	protein kinase C, beta	5.5397	5.69159	5.19158	5.20531	5.43882	5.20453	5.44537	5.25518	5.49712	5.45326	5.61136	5.54424	5.40705	5.33597	5.5265	1.0505	0.920539	0.876289	1.0505	-1.08632	-1.14118	0.588872	0.368258	0.160208	0.783569	0.51093	0.263245
17620414	140724	Cacng3	calcium voltage-gated channel auxiliary subunit gamma 3	4.37235	4.34097	4.32323	4.37305	4.47438	4.41076	4.27215	4.49522	7.8797	7.24046	7.45832	7.89796	4.3524	4.41313	7.61911	0.958783	0.103902	0.108368	-1.04299	-9.62448	-9.22779	0.674994	1.43468e-12	1.85589e-12	0.839549	1.3801e-09	1.902e-09
17620441	308971	Tnrc6a	trinucleotide repeat containing adaptor 6A	6.34364	6.40989	6.06908	6.33768	6.56403	6.65808	5.36421	6.62447	6.5019	6.82508	6.5278	6.90167	6.29007	6.3027	6.68911	0.991286	0.758362	0.765028	-1.00879	-1.31863	-1.30714	0.9584	0.115385	0.126338	0.98226	0.217208	0.218886
17620489	361643	Lcmt1	leucine carboxyl methyltransferase 1	6.31636	6.36596	6.38559	6.40718	6.26737	6.30864	5.98262	5.94652	6.45305	6.39839	5.66729	6.37688	6.36877	6.12629	6.2239	1.18303	1.10563	0.934577	1.18303	1.10563	-1.07	0.158416	0.388475	0.558279	0.38389	0.530632	0.67028
17620528	308976	Kdm8	lysine demethylase 8	5.85688	5.62675	5.71222	5.88195	5.82563	5.5802	5.92812	6.04673	5.21587	5.33831	5.38475	5.47446	5.76945	5.84517	5.35334	0.948868	1.33432	1.40622	-1.05389	1.33432	1.40622	0.543234	0.00408895	0.00119002	0.75013	0.0171174	0.00624737
17620538	25084	Il4r	interleukin 4 receptor	8.9705	8.44595	9.14852	8.84306	9.15249	8.96124	9.29028	9.15212	8.47134	8.8406	8.60593	9.2023	8.85201	9.13903	8.78004	0.819591	1.05115	1.28253	-1.22012	1.05115	1.28253	0.120438	0.684761	0.0575854	0.32963	0.787592	0.119082
17620551	308977	Il21r	interleukin 21 receptor	4.25805	4.08036	4.277	4.53657	4.381	4.5488	4.50462	4.38527	4.25293	4.56589	3.86763	4.46045	4.28799	4.45492	4.28673	0.890736	1.00088	1.12365	-1.12267	1.00088	1.12365	0.283747	0.993366	0.280257	0.532374	0.995123	0.401671
17620596	113907	Sbk1	SH3 domain binding kinase 1	7.11482	6.95378	6.55806	7.13779	7.37506	7.55038	7.72235	8.0436	6.68321	7.31827	7.64195	6.71109	6.94111	7.67285	7.08863	0.602178	0.902805	1.49923	-1.66064	-1.10766	1.49923	0.00475558	0.510657	0.0181323	0.043397	0.64398	0.048908
17620609	80754	Rabep2	rabaptin, RAB GTPase binding effector protein 2	6.24567	6.11496	6.08035	5.97641	6.33797	6.08482	5.94879	5.98531	5.53061	5.77977	5.34039	5.70191	6.10435	6.08922	5.58817	1.01054	1.43016	1.41524	1.01054	1.43016	1.41524	0.907768	0.00124042	0.00156462	0.959121	0.00680906	0.00761693
17620618	293481	Tufm	Tu translation elongation factor, mitochondrial	8.40757	8.2566	8.49235	8.31184	8.40996	8.47436	8.61938	8.54988	7.68492	7.54363	7.54759	7.43841	8.36709	8.5134	7.55364	0.903562	1.75742	1.94499	-1.10673	1.75742	1.94499	0.182857	1.80759e-06	2.52877e-07	0.419559	3.80629e-05	7.79677e-06
17620634	499264	Apobr	apolipoprotein B receptor	4.00497	3.54509	3.66479	3.64485	3.5817	3.97241	3.97057	3.84877	3.73924	3.78356	3.42338	3.6358	3.71492	3.84336	3.6455	0.914822	1.0493	1.147	-1.09311	1.0493	1.147	0.359736	0.616734	0.16665	0.604391	0.732265	0.271143
17620642	293488	Sgf29	SAGA complex associated factor 29	8.00435	7.62159	7.85421	7.90624	8.31582	8.08928	8.26173	8.43539	7.82506	8.04193	7.49981	7.80941	7.8466	8.27555	7.79405	0.742799	1.0371	1.3962	-1.34626	1.0371	1.3962	0.00653423	0.701932	0.00300008	0.0535982	0.800001	0.0124214
17620655	502367	Bola2	bolA family member 2	4.33273	3.91044	4.42413	4.16853	4.22767	4.07543	4.35839	3.98842	3.96899	3.80387	3.75061	3.9248	4.20896	4.16248	3.86207	1.03274	1.27182	1.23149	1.03274	1.27182	1.23149	0.727983	0.0190421	0.0377532	0.868432	0.055597	0.0861003
17620661	50689	Mapk3	mitogen activated protein kinase 3	9.48566	9.7378	9.6287	9.66574	9.23839	9.30351	9.45875	9.11441	9.74327	9.68555	9.81172	9.92897	9.62947	9.27876	9.79238	1.27519	0.893224	0.700465	1.27519	-1.11954	-1.42762	0.00694506	0.164397	0.000388658	0.0556464	0.281845	0.00274524
17620684	293491	Ypel3	yippee-like 3	6.39263	7.11755	6.79717	6.94915	6.40819	7.36315	6.84665	6.51484	7.24405	7.11497	7.33856	7.19272	6.81412	6.78321	7.22258	1.02166	0.753431	0.737457	1.02166	-1.32726	-1.35601	0.877225	0.0564393	0.0420788	0.944014	0.126634	0.093779
17620701	293493	Tlcd3b	TLC domain containing 3B	4.24022	3.96654	4.32294	4.32429	4.45354	4.41512	4.56973	4.46827	5.06629	4.93125	4.80789	4.96922	4.2135	4.47666	4.94366	0.833257	0.602835	0.723468	-1.20011	-1.65883	-1.38223	0.0337154	1.30914e-05	0.000926164	0.152885	0.000189366	0.00515686
17620710	65031	Doc2a	double C2 domain alpha	4.53172	4.2864	5.00111	4.95638	4.45496	4.80427	5.39946	5.20761	4.3795	5.20468	4.29468	4.65344	4.69391	4.96657	4.63307	0.827787	1.04307	1.26007	-1.20804	1.04307	1.26007	0.273964	0.80318	0.185421	0.52282	0.871854	0.294392
17620723	361650	Hirip3	HIRA interacting protein 3	4.67491	4.29412	4.8675	4.8465	4.45501	4.81608	4.80488	4.54344	4.49562	4.46935	4.60524	4.74605	4.67076	4.65485	4.57907	1.01109	1.06562	1.05394	1.01109	1.06562	1.05394	0.913258	0.532865	0.605425	0.962637	0.663131	0.708735
17620733	293497	Kctd13	potassium channel tetramerization domain containing 13	6.89176	6.69602	6.95931	6.87825	6.66344	6.86569	7.08297	6.91007	6.36992	6.18677	6.68058	6.31749	6.85634	6.88054	6.38869	0.98336	1.38285	1.40625	-1.01692	1.38285	1.40625	0.85522	0.00293614	0.00203025	0.93184	0.013237	0.00928533
17620742	308988	Sez6l2	seizure related 6 homolog like 2	3.81001	4.70719	3.97927	3.95157	4.0626	4.15586	4.01308	4.25116	6.37213	6.4907	6.80786	7.11522	4.11201	4.12068	6.69648	0.994011	0.166724	0.167728	-1.00603	-5.99794	-5.96202	0.965278	2.53692e-09	2.65085e-09	0.984057	1.69923e-07	1.86755e-07
17620763	192260	Cdipt	CDP-diacylglycerol--inositol 3-phosphatidyltransferase	7.90704	7.64353	7.65828	7.71772	7.85878	8.06401	7.82033	8.00153	7.90685	8.07668	7.66667	8.51416	7.73164	7.93616	8.04109	0.867828	0.806951	0.929852	-1.1523	-1.23923	-1.07544	0.211318	0.0674305	0.512545	0.454562	0.145026	0.628241
17620772	308990	LOC308990	hypothetical protein LOC308990	3.7371	3.7008	3.85073	4.16994	3.71287	4.00713	4.13969	3.95617	3.69668	3.64214	3.70557	3.86938	3.86464	3.95397	3.72844	0.939962	1.09901	1.1692	-1.06387	1.09901	1.1692	0.504976	0.31445	0.105979	0.722363	0.456695	0.191084
17620796	308995	Itgal	integrin subunit alpha L	5.33139	4.85951	4.99518	4.95925	4.85154	4.89117	5.10875	4.92855	4.66543	4.84532	4.5152	4.65595	5.03633	4.945	4.67047	1.06535	1.28865	1.2096	1.06535	1.28865	1.2096	0.476359	0.0109035	0.0450685	0.701284	0.0360953	0.0986948
17620845	691899	Fbrs	fibrosin	6.23639	6.05611	6.30795	6.28285	6.29654	6.09826	6.41198	6.49065	6.19389	5.99376	6.62207	6.37254	6.22082	6.32436	6.29556	0.930751	0.949514	1.02016	-1.0744	-1.05317	1.02016	0.474612	0.604142	0.84103	0.699924	0.722919	0.893343
17620909	102554586	Tmem265	transmembrane protein 265	5.38925	5.62892	5.473	5.71756	5.9377	5.79607	5.62967	6.43415	5.86497	6.07739	6.34714	6.65778	5.55218	5.9494	6.23682	0.759323	0.622162	0.819364	-1.31696	-1.6073	-1.22046	0.0534236	0.00269214	0.149303	0.202509	0.0123593	0.249446
17620925	266712	Rnf40	ring finger protein 40	6.82524	6.83026	6.77895	6.81214	6.79345	6.67547	6.95769	7.07948	6.0982	6.16756	6.36111	6.552	6.81165	6.87652	6.29472	0.956028	1.43091	1.49672	-1.04599	1.43091	1.49672	0.61233	0.00101179	0.000372042	0.799102	0.00580832	0.00265686
17620949	29201	Ctf1	cardiotrophin 1	5.70401	5.17439	5.28108	5.37487	5.60351	5.47208	5.36849	5.48636	4.93144	5.18998	5.3486	4.94164	5.38359	5.48261	5.10292	0.933667	1.21476	1.30107	-1.07105	1.21476	1.30107	0.481191	0.0593789	0.0148554	0.704725	0.131859	0.0417159
17620967	309000	Orai3	ORAI calcium release-activated calcium modulator 3	5.61859	5.30879	5.82422	5.91674	5.76851	6.03202	6.31804	6.55274	5.3902	5.52964	5.50726	5.96796	5.66708	6.16783	5.59877	0.706742	1.04849	1.48356	-1.41494	1.04849	1.48356	0.0176925	0.719523	0.00857665	0.102543	0.812976	0.0274093
17620972	309001	Setd1a	SET domain containing 1A, histone lysine methyltransferase	6.36569	6.02218	6.12215	6.15931	6.43665	6.244	6.102	6.4381	6.37788	6.00655	6.66815	6.25648	6.16733	6.30519	6.32726	0.908869	0.895067	0.984814	-1.10027	-1.11724	-1.01542	0.356355	0.287122	0.880786	0.600789	0.427476	0.922228
17621000	246211	Hsd3b7	hydroxy-delta-5-steroid dehydrogenase, 3 beta- and steroid delta-isomerase 7	7.59796	7.63504	7.08955	6.92485	7.47998	7.8115	7.2231	6.90635	7.0601	7.19355	7.34219	6.8858	7.31185	7.35523	7.12041	0.970377	1.14191	1.17676	-1.03053	1.14191	1.17676	0.833901	0.361726	0.266793	0.922277	0.504502	0.38686
17621010	81803	Stx4	syntaxin 4	7.01914	6.71481	6.853	6.79869	7.02006	7.15721	7.12937	6.95005	6.38452	6.38104	5.99232	6.42016	6.84641	7.06417	6.29451	0.859898	1.46602	1.70487	-1.16293	1.46602	1.70487	0.0958612	0.000471784	1.88667e-05	0.286593	0.00323166	0.00026724
17621023	309003	Zfp646	zinc finger protein 646	6.08303	5.94373	5.87027	6.17842	6.19082	6.10685	5.89184	6.42132	6.12285	5.91452	5.85271	6.24502	6.01886	6.15271	6.03378	0.911398	0.989716	1.08593	-1.09722	-1.01039	1.08593	0.341214	0.914144	0.396091	0.586683	0.946427	0.520302
17621031	29603	Bckdk	branched chain ketoacid dehydrogenase kinase	8.11619	8.21635	8.16612	8.27805	8.21904	8.51625	8.50278	8.55681	7.79888	7.6763	7.88515	7.68315	8.19418	8.44872	7.76087	0.838251	1.35033	1.61088	-1.19296	1.35033	1.61088	0.0350554	0.00138365	1.90602e-05	0.155666	0.00739522	0.000268839
17621045	310194	Kat8	lysine acetyltransferase 8	7.00187	6.55371	6.88485	6.72451	6.74368	6.86279	6.71709	6.81871	6.67935	6.39594	6.46387	6.4199	6.79123	6.78557	6.48977	1.00394	1.2324	1.22757	1.00394	1.2324	1.22757	0.962597	0.0235371	0.0258176	0.983454	0.0651544	0.0643051
17621059	317385	Fus	FUS RNA binding protein	7.02206	7.03271	7.197	7.119	7.13648	7.42311	7.78462	7.03278	6.56764	6.81296	6.67022	6.97727	7.09269	7.34425	6.75702	0.83999	1.26196	1.50235	-1.19049	1.26196	1.50235	0.126369	0.0477745	0.0019621	0.338502	0.111441	0.00904977
17621084	25021	Itgam	integrin subunit alpha M	3.25292	3.18515	3.68876	3.38855	3.36711	3.62715	3.43144	3.45376	3.70977	3.42358	3.06788	3.52169	3.37884	3.46987	3.43073	0.938858	0.964675	1.0275	-1.06512	-1.03662	1.0275	0.550564	0.732529	0.796392	0.75619	0.823566	0.861408
17621115	499271	Itgax	integrin subunit alpha X	5.09181	5.32789	5.15957	5.04272	5.13128	5.06551	5.0206	4.72572	4.26265	4.47691	5.05366	4.54167	5.1555	4.98578	4.58372	1.12484	1.48635	1.32139	1.12484	1.48635	1.32139	0.299627	0.00272219	0.0229997	0.546044	0.0124583	0.0587944
17621147	64350	Itgad	integrin subunit alpha D	4.28479	4.25719	4.11374	4.41766	4.62607	4.30057	5.31004	5.96172	4.0887	4.81519	3.78656	4.7192	4.26835	5.0496	4.35241	0.581861	0.943394	1.62134	-1.71862	-1.06	1.62134	0.0231231	0.787897	0.0391398	0.122146	0.862055	0.0883339
17621179	361653	Armc5	armadillo repeat containing 5	6.29975	6.32063	6.30645	6.50029	6.48216	6.27637	6.47432	6.86991	6.17441	6.20542	6.24415	6.36521	6.35678	6.52569	6.2473	0.889515	1.07884	1.21284	-1.12421	1.07884	1.21284	0.20413	0.402505	0.0454456	0.446202	0.544022	0.0993606
17621188	84574	Tgfb1i1	transforming growth factor beta 1 induced transcript 1	5.1952	6.13078	5.56615	5.56035	4.739	5.02636	4.83303	4.87116	6.58952	5.42863	6.31293	6.45235	5.61312	4.86739	6.19586	1.67683	0.667696	0.39819	1.67683	-1.49769	-2.51136	0.00644856	0.0255533	5.46275e-05	0.0532325	0.0692817	0.000608329
17621224	293524	Bag3	Bcl2-associated athanogene 3	7.40745	7.32603	8.4447	7.66911	7.23196	8.02727	9.41999	7.82515	6.9049	7.21392	8.13549	7.32409	7.71182	8.12609	7.3946	0.750398	1.24593	1.66035	-1.33263	1.24593	1.66035	0.312495	0.4358	0.0854683	0.559451	0.575522	0.16178
17621231	309008	Inpp5f	inositol polyphosphate-5-phosphatase F	5.3124	5.4922	5.33659	5.41798	5.34132	5.57337	5.47619	5.29655	5.64815	5.57099	5.61334	5.54462	5.38979	5.42186	5.59427	0.978019	0.867852	0.887357	-1.02248	-1.15227	-1.12694	0.758054	0.0648385	0.113276	0.883609	0.140967	0.201029
17621257	309010	Sec23ip	SEC23 interacting protein	7.02609	6.55306	6.89922	6.91795	7.05621	6.75985	7.01004	7.11977	6.48305	6.63766	6.86244	6.62414	6.84908	6.98647	6.65182	0.909164	1.14652	1.26107	-1.09991	1.14652	1.26107	0.316996	0.158392	0.0240954	0.562964	0.274071	0.0609988
17621282	309014	Plpp4	phospholipid phosphatase 4	4.24154	4.48855	4.02446	4.36962	3.77636	3.78975	3.90707	4.04314	4.01005	3.8673	3.73289	4.00408	4.28104	3.87908	3.90358	1.3213	1.29905	0.983161	1.3213	1.29905	-1.01713	0.00599297	0.00887121	0.846643	0.0504247	0.0309013	0.897931
17621292	309016	Wdr11	WD repeat domain 11	7.47299	6.87294	7.13215	7.10828	7.58597	7.2881	7.28767	7.55184	6.80179	6.89065	6.74603	6.76084	7.14659	7.4284	6.79983	0.822561	1.27171	1.54603	-1.21571	1.27171	1.54603	0.051636	0.020243	0.000310445	0.199007	0.0581912	0.00230915
17621323	499273	RGD1563285	similar to RIKEN cDNA 1700022C21	3.4437	3.00825	3.81817	3.11694	3.38832	3.08757	3.73709	3.70459	3.03426	2.95653	3.0438	3.02217	3.34677	3.47939	3.01419	0.912168	1.25926	1.38051	-1.09629	1.25926	1.38051	0.470908	0.0842231	0.0209573	0.697032	0.17164	0.0547782
17621327	309025	Tacc2	transforming, acidic coiled-coil containing protein 2	5.62287	5.95603	5.67394	5.56473	5.83468	5.91611	5.58966	5.79556	5.15415	5.57694	6.15991	5.33824	5.70439	5.784	5.55731	0.946312	1.10733	1.17015	-1.05673	1.10733	1.17015	0.669965	0.434681	0.235462	0.83639	0.574435	0.352248
17621358	361658	Btbd16	BTB domain containing 16	4.33829	4.3562	4.62199	4.46219	4.65992	4.92678	4.75599	4.32239	4.54742	4.58147	4.51177	4.62536	4.44467	4.66627	4.56651	0.857614	0.919015	1.0716	-1.16603	-1.08812	1.0716	0.108683	0.362209	0.453406	0.309738	0.504968	0.576057
17621377	361659	Plekha1	pleckstrin homology domain containing A1	5.80099	5.60845	5.95279	5.90604	5.78396	5.7951	6.00803	6.05961	5.62311	5.63044	5.42509	5.49651	5.81707	5.91167	5.54379	0.936527	1.20855	1.29046	-1.06777	1.20855	1.29046	0.429212	0.0338024	0.00684501	0.664358	0.0856683	0.0231349
17621392	65164	Htra1	HtrA serine peptidase 1	8.76263	8.82249	9.00996	9.14793	8.53983	8.94099	8.86974	8.96256	7.78169	8.1482	7.7644	8.22342	8.93575	8.82828	7.97943	1.07734	1.94036	1.80107	1.07734	1.94036	1.80107	0.474265	1.2769e-05	4.45973e-05	0.69964	0.00018569	0.000525012
17621550	361661	Pstk	phosphoseryl-tRNA kinase	6.31415	6.2846	6.09209	5.67913	6.17487	6.16694	5.67848	5.59595	6.27388	5.87067	6.15708	5.5794	6.0925	5.90406	5.97026	1.13953	1.08842	0.955152	1.13953	1.08842	-1.04695	0.346666	0.537765	0.737367	0.59194	0.667275	0.8156
17621557	25618	Acadsb	acyl-CoA dehydrogenase, short/branched chain	6.83204	6.61472	6.75282	6.57474	7.14741	7.07398	7.09741	6.93296	7.35716	7.06174	7.02184	6.89685	6.69358	7.06294	7.0844	0.774127	0.762698	0.985236	-1.29178	-1.31114	-1.01499	0.00789889	0.0055216	0.859933	0.0604457	0.0214384	0.907592
17621573	293538	Hmx2	H6 family homeobox 2	4.19168	4.48026	4.40003	4.44572	4.4508	4.35144	4.62178	4.61631	4.4059	4.71426	4.68691	4.50283	4.37942	4.51008	4.57747	0.913412	0.871728	0.954365	-1.0948	-1.14715	-1.04782	0.283996	0.113376	0.574716	0.532606	0.214345	0.684362
17621578	361662	Bub3	BUB3 mitotic checkpoint protein	9.46664	8.95727	9.32085	9.23677	9.18431	8.7815	8.74348	8.91264	9.20275	8.91262	8.36664	9.25633	9.24538	8.90548	8.93459	1.26567	1.2404	0.98003	1.26567	1.2404	-1.02038	0.0890822	0.117003	0.87796	0.274642	0.219465	0.920113
17621594	361663	Lhpp	phospholysine phosphohistidine inorganic pyrophosphate phosphatase	8.31333	7.70566	7.96408	7.64584	7.95142	8.00517	8.02192	7.71473	7.31168	7.04025	7.5296	6.91685	7.90723	7.92331	7.1996	0.988915	1.63312	1.65143	-1.01121	1.63312	1.65143	0.924584	0.000814716	0.000675724	0.965809	0.00491905	0.00413307
17621603	293570	Abraxas2	abraxas 2, BRISC complex subunit	8.21264	8.08577	8.04695	8.05999	7.8594	7.6054	7.36727	7.7528	7.89636	7.7033	7.32558	7.35458	8.10134	7.64622	7.56996	1.3709	1.44531	1.05428	1.3709	1.44531	1.05428	0.00765171	0.00271015	0.610473	0.0594462	0.0124115	0.713255
17621614	100360606	Zranb1	zinc finger RANBP2-type containing 1	7.50107	7.53798	7.5959	7.43324	7.52738	7.35125	7.62964	7.3047	7.33535	7.10793	7.16894	7.01504	7.51705	7.45324	7.15681	1.04522	1.28363	1.2281	1.04522	1.28363	1.2281	0.579645	0.00637269	0.0195655	0.777184	0.0240186	0.051932
17621631	309069	Edrf1	erythroid differentiation regulatory factor 1	5.60921	5.42707	6.03947	5.7762	5.74873	5.91533	6.15017	6.05424	5.6733	5.52346	5.32203	5.83811	5.71299	5.96712	5.58922	0.838491	1.08957	1.29944	-1.19262	1.08957	1.29944	0.118697	0.43186	0.0268683	0.3275	0.571763	0.0661826
17621659	361666	Bccip	BRCA2 and CDKN1A interacting protein	5.41584	5.69908	5.74997	5.63854	5.52763	5.21035	5.38846	5.55861	5.17947	5.21916	5.03854	4.93187	5.62586	5.42126	5.09226	1.15236	1.44753	1.25614	1.15236	1.44753	1.25614	0.112863	0.000586556	0.0165614	0.317591	0.00380869	0.0454649
17621681	309081	Dock1	dedicator of cyto-kinesis 1	7.62663	8.07454	7.86114	7.87207	7.70741	8.09902	7.89453	7.94787	7.44368	7.67279	7.78381	7.58257	7.85859	7.91221	7.62071	0.96352	1.17926	1.22391	-1.03786	1.17926	1.22391	0.681315	0.0838425	0.0387213	0.844051	0.171121	0.0876175
17621739	246073	Foxi2	forkhead box I2	4.48668	4.53377	4.41359	4.56445	4.37074	4.85212	4.58724	4.61423	4.86031	4.28526	4.051	4.6027	4.49962	4.60609	4.44982	0.928864	1.03513	1.1144	-1.07658	1.03513	1.1144	0.518228	0.761073	0.347107	0.732404	0.843177	0.471442
17621742	114767	Ptpre	protein tyrosine phosphatase, receptor type, E	7.38647	6.91309	7.37056	7.447	7.44811	6.81126	7.63953	7.65658	5.83746	6.0613	6.43905	5.94243	7.27928	7.38887	6.07006	0.926851	2.31213	2.49461	-1.07892	2.31213	2.49461	0.584568	2.36652e-05	9.33465e-06	0.780859	0.000314234	0.000155925
17621768	25332	Mgmt	O-6-methylguanine-DNA methyltransferase	5.2519	4.51001	5.06983	4.78654	5.54219	5.27972	5.17452	4.92046	4.93647	5.00699	4.73515	4.87004	4.90457	5.22922	4.88716	0.79849	1.01214	1.26756	-1.25236	1.01214	1.26756	0.0706694	0.917978	0.058349	0.239445	0.948894	0.120372
17621775	58815	Glrx3	glutaredoxin 3	7.41082	7.13415	7.20986	7.08649	7.25028	7.11078	7.23078	6.98045	6.949	6.99514	7.02713	6.8148	7.21033	7.14307	6.94652	1.04772	1.20065	1.14596	1.04772	1.20065	1.14596	0.557735	0.0335439	0.101034	0.761516	0.0851722	0.18443
17621788	246255	Ppp2r2d	protein phosphatase 2, regulatory subunit B, delta	5.83069	5.4254	5.72689	5.62682	6.01547	5.47336	5.78682	6.08722	5.62933	5.40433	5.43032	5.39484	5.65245	5.84072	5.46471	0.877661	1.13898	1.29775	-1.13939	1.13898	1.29775	0.208639	0.209828	0.0196522	0.451802	0.339566	0.0521082
17621823	25417	Dpysl4	dihydropyrimidinase-like 4	3.65261	3.81227	3.47732	3.31348	3.61239	3.48051	3.78733	3.77642	3.67008	3.69897	3.72898	3.77054	3.56392	3.66416	3.71714	0.932876	0.89924	0.963944	-1.07195	-1.11205	-1.0374	0.430029	0.234569	0.674126	0.664519	0.368452	0.767422
17621841	499281	Lrrc27	leucine rich repeat containing 27	3.34553	3.29905	3.14251	3.01943	3.0949	3.06761	2.91709	3.13453	2.83804	2.94649	2.92801	3.21862	3.20163	3.05353	2.98279	1.1081	1.1638	1.05026	1.1081	1.1638	1.05026	0.230974	0.0854074	0.559271	0.478889	0.173585	0.671233
17621861	365382	Inpp5a	inositol polyphosphate-5-phosphatase A	7.59825	8.33126	8.11446	8.08661	6.75207	6.96032	6.74832	6.76858	6.37471	6.32953	6.60226	6.59837	8.03264	6.80732	6.47622	2.33807	2.94124	1.25797	2.33807	2.94124	1.25797	7.59207e-07	4.04411e-08	0.0396995	6.33309e-05	1.57746e-06	0.0893263
17621880	309097	Adgra1	adhesion G protein-coupled receptor A1	3.99717	4.18132	3.99715	4.27218	4.18954	4.31853	4.11965	4.23566	4.99011	5.03022	5.24507	5.3286	4.11196	4.21584	5.1485	0.930523	0.487494	0.523893	-1.07466	-2.05131	-1.90879	0.384774	3.48928e-07	1.22711e-06	0.62671	9.70219e-06	2.89168e-05
17621925	293589	Paox	polyamine oxidase	5.57021	5.14943	5.3321	5.27365	5.89774	5.76411	5.47912	5.61081	5.30944	5.50107	5.29254	5.22436	5.33135	5.68794	5.33185	0.781006	0.999651	1.27995	-1.2804	-1.00035	1.27995	0.0139174	0.996888	0.0140268	0.0881394	0.997916	0.0401099
17621936	100910751	Mtg1	mitochondrial ribosome-associated GTPase 1	7.38802	7.10053	7.13466	7.03353	7.67634	7.52984	7.40853	7.2567	6.95604	6.90371	7.04589	6.3486	7.16419	7.46785	6.81356	0.810191	1.27511	1.57384	-1.23428	1.27511	1.57384	0.0718733	0.0411817	0.000892949	0.241418	0.0995815	0.00502959
17621950	293591	Scart1	scavenger receptor family member expressed on T-cells 1	3.52779	2.92497	3.30109	3.62661	3.2633	3.46062	3.5762	3.71179	3.70388	3.55065	3.40441	3.59815	3.34511	3.50298	3.56427	0.896353	0.859067	0.958402	-1.11563	-1.16405	-1.0434	0.321644	0.175647	0.695975	0.567972	0.296386	0.783975
17621980	405041	Olr289	olfactory receptor 289	3.12812	3.43013	2.96348	3.18072	3.19924	3.60208	3.16992	3.19368	3.45418	3.39006	3.50684	3.18442	3.17561	3.29123	3.38387	0.922985	0.865579	0.937804	-1.08344	-1.1553	-1.06632	0.409321	0.147734	0.506671	0.647709	0.26009	0.622669
17621987	293599	Olr300	olfactory receptor 300	3.50546	2.7578	3.39577	3.30053	3.37951	3.5543	3.29534	3.207	2.66315	3.14961	3.22021	3.04586	3.23989	3.35904	3.01971	0.920731	1.16488	1.26517	-1.08609	1.16488	1.26517	0.491446	0.212676	0.0637865	0.712691	0.34295	0.128948
17622001	293607	Olr309	olfactory receptor 309	3.33575	2.71038	2.93918	3.1905	3.39098	3.20639	2.96576	3.655	4.2681	3.66668	2.95223	3.57091	3.04396	3.30453	3.61448	0.834755	0.673372	0.80667	-1.19796	-1.48506	-1.23966	0.288925	0.0300362	0.210886	0.536683	0.0783882	0.324479
17622015	25086	Cyp2e1	cytochrome P450, family 2, subfamily e, polypeptide 1	3.33209	5.27079	3.56989	4.15035	2.81068	2.89461	3.33755	3.0841	3.12056	2.85347	3.01842	2.90303	4.08078	3.03173	2.97387	2.06916	2.15384	1.04092	2.06916	2.15384	1.04092	0.00423322	0.0029118	0.853647	0.0405406	0.0131578	0.90271
17622041	309100	Scgb1c1	secretoglobin, family 1C, member 1	6.8839	7.65403	6.85209	6.07996	6.00149	6.60068	5.49255	4.65273	7.32647	7.47004	7.43122	7.57204	6.86749	5.68686	7.44994	2.26676	0.667831	0.294619	2.26676	-1.49739	-3.39422	0.00490125	0.122287	0.000200144	0.0440923	0.226315	0.00166852
17622056	293614	Ric8a	RIC8 guanine nucleotide exchange factor A	7.21458	7.07424	6.90042	6.81363	7.15652	7.29105	6.73279	6.71698	6.76787	6.57818	6.67669	6.47408	7.00072	6.97433	6.6242	1.01846	1.2982	1.27467	1.01846	1.2982	1.27467	0.861579	0.0237757	0.0334692	0.935563	0.0656937	0.0784564
17622069	365388	Psmd13	proteasome 26S subunit, non-ATPase 13	7.98294	7.82601	7.90459	7.86361	8.13801	7.77297	8.05873	7.93311	7.71954	7.52914	7.54181	7.33361	7.89429	7.9757	7.53102	0.94513	1.28633	1.36101	-1.05806	1.28633	1.36101	0.496738	0.00759545	0.00189492	0.715861	0.0274158	0.00882673
17622096	309103	Pgghg	protein-glucosylgalactosylhydroxylysine glucosidase	6.66042	7.49424	6.94091	6.51316	5.86451	6.5901	5.92192	4.99087	6.43011	6.03509	6.75949	6.28392	6.90218	5.84185	6.37715	2.08541	1.43896	0.690014	2.08541	1.43896	-1.44925	0.00249642	0.0904101	0.0848809	0.0296712	0.180967	0.160899
17622112	293618	Ifitm1	interferon induced transmembrane protein 1	5.02983	5.62002	5.37262	5.45108	4.66181	4.18291	4.26643	4.11885	5.44533	4.77578	4.58162	5.00483	5.36839	4.3075	4.95189	2.08622	1.33468	0.639763	2.08622	1.33468	-1.56308	6.01672e-05	0.0439067	0.0040845	0.00191591	0.104498	0.0157687
17622119	309105	B4galnt4	beta-1,4-N-acetyl-galactosaminyl transferase 4	3.63486	4.0948	3.59714	3.7437	3.62924	3.67883	3.66173	3.76513	3.96133	4.23476	3.8899	4.22171	3.76763	3.68373	4.07692	1.05988	0.807035	0.761442	1.05988	-1.2391	-1.3133	0.529897	0.0323391	0.00916657	0.74025	0.0828712	0.0288848
17622178	365389	Lrrc56	leucine rich repeat containing 56	4.35869	4.13168	4.06877	4.1722	4.54563	4.68534	4.36838	4.20347	4.14434	4.22579	4.55881	4.43915	4.18284	4.45071	4.34202	0.830545	0.895532	1.07825	-1.20403	-1.11665	1.07825	0.0655977	0.25508	0.431369	0.229112	0.391724	0.554976
17622201	100526589	Mir3574	microRNA 3574	4.87431	4.03976	4.45603	4.57649	4.86408	5.01488	4.61058	4.62295	4.33734	4.59196	4.75297	4.73553	4.48665	4.77812	4.60445	0.817066	0.921591	1.12793	-1.22389	-1.08508	1.12793	0.106587	0.49728	0.321624	0.306196	0.631623	0.446236
17622203	245925	Phrf1	PHD and ring finger domains 1	6.65697	6.54977	6.67021	6.75223	6.62608	6.5705	6.64007	6.93763	6.41823	6.35747	6.0905	6.49413	6.6573	6.69357	6.34008	0.97517	1.24592	1.27765	-1.02546	1.24592	1.27765	0.769304	0.0203188	0.0112824	0.88992	0.0583473	0.0338497
17622231	309109	Tmem80	transmembrane protein 80	6.52869	6.17496	6.45735	6.43564	6.49187	6.2591	6.35451	6.69481	6.17808	5.88548	6.0486	6.04062	6.39916	6.45007	6.0382	0.965325	1.28428	1.33042	-1.03592	1.28428	1.33042	0.6903	0.0119711	0.00533147	0.847613	0.0387643	0.0192184
17622237	361674	Eps8l2	EPS8-like 2	4.10369	4.69956	4.19988	4.44234	4.32715	4.37992	4.21883	4.35117	4.44122	4.39269	4.3034	4.6698	4.36137	4.31927	4.45178	1.02961	0.939258	0.912243	1.02961	-1.06467	-1.0962	0.761369	0.516873	0.346252	0.884967	0.649351	0.470472
17622262	83688	Taldo1	transaldolase 1	7.48917	7.54917	7.41773	7.39037	7.70033	7.83608	7.95926	7.93923	7.17405	7.44467	7.52962	7.30805	7.46161	7.85873	7.3641	0.759375	1.06993	1.40896	-1.31687	1.06993	1.40896	0.00309916	0.396327	0.000556253	0.0338196	0.538389	0.00358794
17622281	361676	Pnpla2	patatin-like phospholipase domain containing 2	8.14625	8.19441	8.28983	8.36009	8.43257	8.47188	8.68092	8.87595	8.59403	8.54339	8.77943	8.32723	8.24765	8.61533	8.56102	0.775025	0.804759	1.03836	-1.29028	-1.24261	1.03836	0.0134221	0.0302927	0.682654	0.0863667	0.0788608	0.77367
17622307	64315	Cd151	CD151 molecule (Raph blood group)	9.7824	9.83703	9.7173	9.75807	9.87943	9.71742	9.90209	9.92794	9.63081	9.45342	9.64435	9.59951	9.7737	9.85672	9.58202	0.944081	1.14209	1.20974	-1.05923	1.14209	1.20974	0.416287	0.0735195	0.0149498	0.653294	0.154266	0.0419206
17622317	293627	Tspan4	tetraspanin 4	8.4457	7.90935	7.71799	7.54832	8.56931	8.2453	6.78575	7.00509	8.05281	6.89842	6.54819	6.85672	7.90534	7.65136	7.08903	1.19249	1.7609	1.47665	1.19249	1.7609	1.47665	0.528619	0.056643	0.174415	0.739468	0.127035	0.280885
17622327	81637	Ap2a2	adaptor related protein complex 2 subunit alpha 2	8.15336	7.91051	8.20299	8.00927	8.34307	8.28884	8.51547	8.31468	8.10466	7.91972	8.04386	7.99811	8.06903	8.36551	8.01658	0.814236	1.03702	1.27362	-1.22815	1.03702	1.27362	0.0149723	0.631607	0.00565989	0.0920752	0.743803	0.0201301
17622353	309114	Muc5b	mucin 5B, oligomeric mucus/gel-forming	3.37003	3.15778	3.39953	3.56635	3.54365	3.20835	3.51174	4.0399	3.70511	3.56295	3.56806	3.27221	3.37342	3.57591	3.52708	0.869051	0.898966	1.03442	-1.15068	-1.11239	1.03442	0.237662	0.365093	0.770512	0.485939	0.507947	0.841058
17622403	293631	Brsk2	BR serine/threonine kinase 2	3.52882	3.90008	3.30917	3.24047	3.19998	3.24748	3.35067	3.50626	3.98275	3.70917	3.96074	3.6019	3.49463	3.3261	3.81364	1.12392	0.801623	0.713239	1.12392	-1.24747	-1.40205	0.284127	0.0534688	0.00612181	0.532606	0.121331	0.0213432
17622446	685544	LOC685544	hypothetical protein LOC685544	4.55558	4.60713	4.79356	4.95501	4.90334	5.23944	4.47845	5.3119	4.99039	5.54066	4.48099	5.35987	4.72782	4.98328	5.09298	0.837719	0.776385	0.926785	-1.19372	-1.28802	-1.079	0.272959	0.12511	0.631758	0.521707	0.230285	0.731501
17622455	60566	Syt8	synaptotagmin 8	3.58135	3.4758	3.77144	3.55163	3.66996	3.83596	3.76823	3.77381	3.49884	3.48501	3.66632	3.56803	3.59505	3.76199	3.55455	0.890732	1.02847	1.15464	-1.12267	1.02847	1.15464	0.128673	0.701176	0.0644916	0.341642	0.799554	0.130045
17622465	29389	Tnni2	troponin I2, fast skeletal type	3.1117	2.90611	3.43327	3.38534	3.36406	3.1688	3.2233	3.34359	3.06231	2.9851	3.58414	3.12526	3.2091	3.27494	3.1892	0.955394	1.01389	1.06123	-1.04669	1.01389	1.06123	0.670495	0.897352	0.580386	0.836704	0.936976	0.688252
17622474	361680	Lsp1	lymphocyte-specific protein 1	6.67049	7.04371	6.73095	6.90348	6.00526	6.01644	6.18242	5.79788	5.54182	5.49762	5.64944	5.29203	6.83716	6.0005	5.49522	1.78591	2.53491	1.41939	1.78591	2.53491	1.41939	1.08625e-05	4.06054e-08	0.00127753	0.000520061	1.57746e-06	0.00658531
17622489	24838	Tnnt3	troponin T3, fast skeletal type	3.53668	3.81837	3.59532	3.77809	3.52866	3.72769	3.66816	3.58587	3.34399	3.32514	3.50556	3.19802	3.68212	3.62759	3.34318	1.03851	1.26482	1.21792	1.03851	1.26482	1.21792	0.630641	0.00851521	0.0224295	0.813222	0.0299377	0.0576727
17622500	64360	Mrpl23	mitochondrial ribosomal protein L23	9.00202	9.21841	9.14055	9.12897	8.81696	8.63347	8.89778	8.91283	8.42645	8.16129	8.35679	8.15565	9.12249	8.81526	8.27504	1.23733	1.79931	1.45419	1.23733	1.79931	1.45419	0.0153336	2.37219e-06	0.000253727	0.09341	4.77848e-05	0.00199418
17622517	25621	Cd81	Cd81 molecule	10.8948	10.6461	10.7279	10.924	11.0001	11.1502	11.1699	11.2398	10.7076	10.7626	10.8007	10.7941	10.7982	11.14	10.7662	0.789065	1.02239	1.2957	-1.26732	1.02239	1.2957	0.00558954	0.764561	0.0030416	0.0480107	0.8458	0.0125628
17622534	84020	Kcnq1	potassium voltage-gated channel subfamily Q member 1	6.30417	5.60045	6.02712	5.64511	6.03081	5.64071	5.91216	5.74147	4.90899	5.24314	5.48146	4.82812	5.89421	5.83129	5.11543	1.04458	1.71569	1.64246	1.04458	1.71569	1.64246	0.732877	0.00071355	0.00140922	0.870728	0.00442414	0.00705524
17622552	309131	Slc22a18	solute carrier family 22, member 18	5.8067	5.58612	5.4169	5.66044	5.7515	5.78559	5.51929	5.8859	5.69054	5.50882	5.8172	5.55486	5.61754	5.73557	5.64285	0.921445	0.982607	1.06638	-1.08525	-1.0177	1.06638	0.354822	0.840349	0.464683	0.599858	0.89723	0.586438
17622570	64191	Dhcr7	7-dehydrocholesterol reductase	9.93291	8.84873	9.30558	9.41039	10.3483	10.0096	10.1212	10.4544	9.68209	9.45955	9.55157	9.63551	9.3744	10.2334	9.58218	0.551346	0.865869	1.57046	-1.81374	-1.15491	1.57046	0.000381771	0.281055	0.00342082	0.00791301	0.420593	0.0137143
17622581	102552318	LOC102552318	actin-like	3.25259	3.58187	3.21173	3.1092	3.5586	3.84741	4.08296	3.53524	2.89691	3.33553	3.35068	3.07254	3.28885	3.75605	3.16391	0.723365	1.09046	1.50748	-1.38243	1.09046	1.50748	0.00987617	0.438609	0.00202134	0.0699772	0.577716	0.00924769
17622593	171093	Shank2	SH3 and multiple ankyrin repeat domains 2	4.36397	4.68481	4.64802	4.58165	5.74036	5.29819	5.63009	5.45979	5.57565	5.39819	5.90311	5.40559	4.56961	5.53211	5.57063	0.513168	0.499647	0.97365	-1.94868	-2.00141	-1.02706	8.17876e-06	5.29347e-06	0.788972	0.000424453	9.15717e-05	0.855549
17622633	170633	Fgf3	fibroblast growth factor 3	3.28594	3.16782	3.39915	3.29978	3.02996	3.71752	3.75662	3.4987	2.63309	3.16785	3.72195	3.22205	3.28817	3.5007	3.18623	0.863023	1.07321	1.24355	-1.15872	1.07321	1.24355	0.31579	0.625538	0.145956	0.562291	0.739089	0.244857
17622642	170582	Fgf19	fibroblast growth factor 19	4.09636	4.25695	4.26707	4.53946	4.45603	4.39145	4.38986	4.48268	4.22157	4.38418	4.43185	4.09682	4.28996	4.43001	4.28361	0.907491	1.00441	1.1068	-1.10194	1.00441	1.1068	0.258251	0.958112	0.238255	0.507801	0.973728	0.355525
17622646	309136	Lto1	LTO1 maturation factor of ABCE1	4.9646	4.69423	5.0173	4.79785	5.01448	4.78844	4.85798	5.061	4.68217	4.8054	4.19149	4.88164	4.86849	4.93047	4.64017	0.957949	1.17147	1.22289	-1.0439	1.17147	1.22289	0.683495	0.147345	0.0714318	0.844478	0.259649	0.141007
17622657	266762	Mrgprf	MAS related GPR family member F	3.80239	4.52215	4.03369	4.33274	4.00411	4.35349	3.94148	3.70275	4.71382	4.58739	4.66038	4.70405	4.17274	4.00046	4.66641	1.12684	0.710215	0.630271	1.12684	-1.40802	-1.58662	0.309017	0.0090616	0.00111553	0.555813	0.0313912	0.00595751
17622663	293648	Mrgprd	MAS related GPR family member D	3.70348	3.64688	3.80357	3.58908	3.628	3.94626	3.522	3.67114	3.51726	3.84282	3.93749	3.66196	3.68575	3.69185	3.73988	0.995782	0.963174	0.967254	-1.00424	-1.03823	-1.03385	0.962101	0.674153	0.708891	0.983454	0.779527	0.794034
17622665	309140	Mrpl21	mitochondrial ribosomal protein L21	8.43204	7.58266	8.18648	8.07144	8.33845	7.70467	7.79975	7.98316	7.47234	7.39718	6.84655	7.43822	8.06816	7.95651	7.28857	1.08046	1.71663	1.5888	1.08046	1.71663	1.5888	0.581014	0.00145465	0.00446405	0.778253	0.00766744	0.0168933
17622676	25757	Cpt1a	carnitine palmitoyltransferase 1A	8.71676	8.53374	8.40278	8.55009	9.0893	9.1761	9.02625	9.17209	8.60215	8.81167	8.91143	8.28227	8.55084	9.11593	8.65188	0.675913	0.932362	1.37941	-1.47948	-1.07254	1.37941	0.000930289	0.467918	0.00406632	0.0150049	0.604523	0.0157163
17622698	309142	Tesmin	testis expressed metallothionein like protein	3.58094	3.22975	3.55993	3.62099	3.4219	3.61544	3.57923	3.5494	3.37274	3.1876	3.25191	3.40038	3.4979	3.54149	3.30316	0.970238	1.14452	1.17963	-1.03068	1.14452	1.17963	0.708825	0.110628	0.0559032	0.857792	0.210702	0.116393
17622710	309145	RGD1311946	similar to RIKEN cDNA 1810055G02	7.59061	7.19097	7.79975	7.84146	7.81899	7.29226	7.86679	8.28539	7.14625	6.99889	7.18161	7.30447	7.6057	7.81586	7.1578	0.864442	1.36405	1.57795	-1.15682	1.36405	1.57795	0.29025	0.0344033	0.00395081	0.5376	0.0868558	0.0153835
17622716	361688	Kmt5b	lysine methyltransferase 5B	7.80683	7.50289	7.67495	7.77117	7.71125	7.82774	7.5182	7.87859	7.51117	7.65815	7.70768	7.59783	7.68896	7.73394	7.61871	0.969301	1.0499	1.08315	-1.03167	1.0499	1.08315	0.701693	0.551235	0.333504	0.853939	0.679093	0.457999
17622730	29194	Chka	choline kinase alpha	7.1261	6.86287	7.69393	7.81256	7.27553	7.13595	8.01455	8.0934	6.6243	7.07834	6.71885	7.25309	7.37386	7.62986	6.91865	0.837412	1.37099	1.63718	-1.19416	1.37099	1.63718	0.332782	0.0960567	0.0145033	0.578629	0.189507	0.0410922
17622759	688778	LOC688778	similar to fatty aldehyde dehydrogenase-like	3.82032	4.02537	3.6328	3.84025	3.74693	3.90256	4.17231	3.6141	3.84402	4.1556	3.69785	3.80122	3.82968	3.85897	3.87467	0.979902	0.969298	0.989178	-1.02051	-1.03167	-1.01094	0.841966	0.759654	0.914858	0.926606	0.842017	0.945558
17622781	293653	Acy3	aminoacylase 3	6.19212	6.76427	6.8139	6.79279	4.41235	4.00486	4.69618	4.49326	4.82717	4.7199	5.02771	4.76494	6.64077	4.40166	4.83493	4.72105	3.49633	0.740583	4.72105	3.49633	-1.35029	2.31387e-09	3.68904e-08	0.0219535	7.30896e-07	1.44971e-06	0.0566739
17622791	688822	Tbx10	T-box transcription factor 10	3.97107	3.87521	3.96925	4.21959	3.80517	3.59787	3.80566	3.53511	3.64802	3.82642	3.39679	3.86104	4.00878	3.68595	3.68307	1.25078	1.25328	1.002	1.25078	1.25328	1.002	0.0266326	0.0255167	0.982643	0.132646	0.0691965	0.988971
17622799	361692	Nudt8	nudix hydrolase 8	5.6098	5.34947	5.60042	5.75434	5.99108	5.85905	5.43816	5.69426	5.60396	5.46467	5.21817	5.52988	5.57851	5.74564	5.45417	0.890613	1.09001	1.22388	-1.12282	1.09001	1.22388	0.254927	0.392081	0.0573467	0.504988	0.534448	0.118737
17622829	688405	Cdk2ap2	cyclin-dependent kinase 2 associated protein 2	7.38397	7.73061	7.5423	7.36898	7.06496	7.19225	7.33137	7.18269	6.63484	6.86477	7.08513	6.43002	7.50646	7.19282	6.75369	1.24284	1.68503	1.35579	1.24284	1.68503	1.35579	0.0464969	0.000123472	0.0085086	0.186367	0.0011413	0.0272473
17622836	361694	Pitpnm1	phosphatidylinositol transfer protein, membrane-associated 1	5.80473	5.79557	5.56782	5.91359	5.79022	5.84974	5.8479	5.99232	5.02976	5.40201	5.95465	5.43945	5.77043	5.87004	5.45647	0.933282	1.24312	1.33198	-1.07149	1.24312	1.33198	0.548305	0.0728732	0.0228832	0.754433	0.153265	0.0586067
17622863	361695	Tmem134	transmembrane protein 134	8.59454	8.25188	8.32396	8.35901	8.59501	8.3311	8.31967	8.47061	8.31571	7.90975	8.05224	8.06453	8.38235	8.4291	8.08556	0.968114	1.22841	1.26887	-1.03294	1.22841	1.26887	0.70804	0.0292844	0.0138976	0.857494	0.0770101	0.0398159
17622872	688884	Gpr152	G protein-coupled receptor 152	3.43895	3.54702	3.24155	3.48038	4.00994	3.44708	3.48916	3.62433	3.35011	3.57627	3.18869	3.30033	3.42698	3.64263	3.35385	0.861158	1.05199	1.2216	-1.16123	1.05199	1.2216	0.144235	0.608206	0.0572699	0.363988	0.726188	0.118596
17622887	499300	Ptprcap	protein tyrosine phosphatase, receptor type, C-associated protein	3.68418	3.84501	4.00693	3.77712	3.76655	3.80802	3.96996	3.83873	3.63577	3.49907	3.2482	3.59608	3.82831	3.84581	3.49478	0.987942	1.2601	1.27547	-1.01221	1.2601	1.27547	0.883712	0.0130959	0.00975063	0.947435	0.041507	0.0302502
17622891	24668	Ppp1ca	protein phosphatase 1 catalytic subunit alpha	8.68666	8.55117	8.71049	8.63483	8.60893	8.6879	8.67304	8.80247	8.04828	8.3735	7.84226	8.3023	8.64579	8.69308	8.14159	0.967747	1.41834	1.46561	-1.03333	1.41834	1.46561	0.708093	0.00112967	0.000537687	0.857494	0.00634716	0.00349137
17622900	365395	Clcf1	cardiotrophin-like cytokine factor 1	5.78716	5.90151	6.05837	5.75828	6.17071	6.41312	6.44947	6.44076	5.49756	5.70277	5.66772	5.57296	5.87633	6.36851	5.61025	0.710947	1.20253	1.69145	-1.40657	1.20253	1.69145	0.000607076	0.0323338	8.84802e-06	0.0110946	0.0828712	0.000148611
17622904	361698	Pold4	DNA polymerase delta 4, accessory subunit	7.16655	6.82904	6.98379	6.52093	7.28689	7.3624	7.07188	7.09984	6.53716	6.48544	6.85238	6.12408	6.87508	7.20525	6.49976	0.795441	1.29712	1.63069	-1.25716	1.29712	1.63069	0.0657629	0.0396003	0.000779749	0.22953	0.0966861	0.00458499
17622913	25104	Pc	pyruvate carboxylase	7.88908	7.30616	7.58912	8.02232	8.37334	8.1372	8.27942	8.66027	8.66723	8.84429	8.51317	9.35893	7.70167	8.36256	8.8459	0.632489	0.45243	0.715317	-1.58105	-2.21028	-1.39798	0.00449641	4.17381e-05	0.0269587	0.0421059	0.000488814	0.0663265
17622935	29211	Sptbn2	spectrin, beta, non-erythrocytic 2	4.18411	4.01741	3.79869	3.93345	4.20186	4.19786	3.933	3.94822	3.53445	4.01087	3.67117	3.83189	3.98342	4.07024	3.7621	0.941596	1.1658	1.23811	-1.06203	1.1658	1.23811	0.521659	0.115945	0.0350331	0.735133	0.217959	0.0812599
17623001	293665	Zdhhc24	zinc finger, DHHC-type containing 24	4.96462	4.68449	4.71755	4.72949	5.13531	5.19274	5.11066	4.99585	4.99922	5.06215	4.33336	5.02704	4.77404	5.10864	4.85544	0.793005	0.945136	1.19184	-1.26103	-1.05805	1.19184	0.0455039	0.60178	0.118955	0.183977	0.721235	0.208768
17623006	293666	mrpl11	mitochondrial ribosomal protein L11	7.92533	7.68864	7.75479	7.79953	7.85714	7.42541	7.65854	7.94229	7.32516	7.16606	6.98716	6.84758	7.79207	7.72085	7.08149	1.05061	1.63647	1.55763	1.05061	1.63647	1.55763	0.614355	0.000147829	0.00038835	0.800824	0.00131117	0.00274449
17623014	65194	Slc29a2	solute carrier family 29 member 2	6.30089	5.89281	5.75903	5.47351	6.11309	5.86846	5.45331	5.9777	5.83309	5.85449	6.09355	5.89905	5.85656	5.85314	5.92004	1.00238	0.956951	0.954683	1.00238	-1.04499	-1.04747	0.984647	0.721829	0.707572	0.993196	0.814837	0.793093
17623033	293668	Brms1	BRMS1, transcriptional repressor and anoikis regulator	6.91823	6.32002	6.54545	6.32622	6.79757	6.93276	6.91995	6.91455	6.07462	6.03989	5.63049	6.35429	6.52748	6.89121	6.02482	0.777154	1.41682	1.82309	-1.28675	1.41682	1.82309	0.0408185	0.00760924	9.82658e-05	0.172042	0.0274437	0.000966103
17623043	207119	Rin1	Ras and Rab interactor 1	5.23552	5.18534	5.10142	4.76359	4.98185	5.32067	5.18768	5.09284	4.71957	5.11415	5.09778	4.96496	5.07147	5.14576	4.97411	0.949808	1.06981	1.12634	-1.05284	1.06981	1.12634	0.591939	0.484038	0.225625	0.785931	0.619698	0.341134
17623055	293669	Cd248	CD248 molecule	5.04969	5.60565	5.2673	5.54572	4.61072	5.03562	4.83056	4.9256	5.1454	5.06187	4.85737	5.3028	5.36709	4.85063	5.09186	1.43044	1.21019	0.846024	1.43044	1.21019	-1.182	0.00364861	0.084667	0.126161	0.0372729	0.172364	0.218607
17623058	171441	Yif1a	Yip1 interacting factor homolog A, membrane trafficking protein	7.5206	7.08318	7.41705	7.39392	7.54422	7.2172	7.38043	7.47315	7.32632	7.37759	6.73321	7.24786	7.35369	7.40375	7.17125	0.965894	1.1348	1.17487	-1.03531	1.1348	1.17487	0.746677	0.249745	0.148187	0.877952	0.385346	0.247782
17623080	499302	Gal3st3	galactose-3-O-sulfotransferase 3	3.80431	3.46902	3.71589	3.7723	3.80867	3.71937	3.77121	3.98919	3.52829	3.66221	3.25349	3.71443	3.69038	3.82211	3.5396	0.912736	1.11017	1.21631	-1.09561	1.11017	1.21631	0.318732	0.256373	0.0436166	0.564886	0.393444	0.0962618
17623100	293673	Eif1ad	eukaryotic translation initiation factor 1A domain containing	5.69501	5.25458	5.62195	5.56393	5.46869	5.25828	5.6506	5.93834	5.32274	4.91912	5.11386	5.25329	5.53387	5.57898	5.15225	0.969218	1.3028	1.34418	-1.03176	1.3028	1.34418	0.775262	0.0273168	0.0154884	0.893292	0.0728859	0.0430753
17623111	266609	Bles03	basophilic leukemia expressed protein BLES03	7.35558	7.25476	7.18328	7.52842	7.45906	7.18103	6.9297	7.39975	6.879	6.91285	6.71042	7.02118	7.33051	7.24238	6.88086	1.06299	1.36571	1.28478	1.06299	1.36571	1.28478	0.522921	0.00480293	0.0176145	0.73566	0.0193612	0.0478053
17623115	25445	Fosl1	FOS like 1, AP-1 transcription factor subunit	3.84422	3.95469	4.80569	3.97133	3.8797	4.1454	4.81207	4.08135	3.75873	3.96128	3.92229	3.96531	4.14398	4.22963	3.9019	0.942361	1.1827	1.25504	-1.06116	1.1827	1.25504	0.699694	0.28444	0.154053	0.852726	0.424258	0.255198
17623122	282837	Fibp	FGF1 intracellular binding protein	7.58413	7.19405	7.24603	7.19859	7.60812	7.17094	7.39716	7.56495	7.73584	7.40096	7.21505	7.24673	7.3057	7.43529	7.39964	0.914088	0.936957	1.02502	-1.09399	-1.06729	1.02502	0.394441	0.534468	0.812531	0.634175	0.664761	0.874603
17623134	293677	Efemp2	EGF containing fibulin extracellular matrix protein 2	6.31171	6.83174	6.32574	6.61474	5.65506	5.8959	5.61916	5.68041	6.6356	6.48469	6.44433	6.56315	6.52098	5.71263	6.53194	1.75121	0.992432	0.566713	1.75121	-1.00763	-1.76456	2.16986e-05	0.933923	1.88171e-05	0.000865209	0.959033	0.000267072
17623148	29271	Cfl1	cofilin 1	11.0054	10.8502	10.9881	10.9355	10.8466	10.6411	10.9088	11.048	10.6717	10.7692	10.3797	10.8831	10.9448	10.8611	10.6759	1.0597	1.20488	1.137	1.0597	1.20488	1.137	0.522847	0.0536186	0.16873	0.73566	0.121606	0.27374
17623163	100361939	Rnaseh2c	ribonuclease H2, subunit C	5.53392	5.72287	5.81025	5.95321	5.37475	5.45802	5.5205	5.54324	5.36743	4.88689	5.13418	5.27123	5.75506	5.47413	5.16493	1.21498	1.50539	1.23902	1.21498	1.50539	1.23902	0.0449819	0.000390735	0.0295356	0.182706	0.00281498	0.071104
17623181	309168	Map3k11	mitogen-activated protein kinase kinase kinase 11	5.52155	5.22447	5.87966	5.72137	5.63307	5.80208	6.10576	5.95399	5.1482	5.33495	5.65537	5.66207	5.58676	5.87372	5.45015	0.819628	1.09933	1.34125	-1.22007	1.09933	1.34125	0.105277	0.423571	0.0228096	0.30405	0.564017	0.0584401
17623194	499303	Kcnk7	potassium two pore domain channel subfamily K member 7	3.41663	3.47246	3.47463	3.51336	3.56252	3.79188	3.49996	3.37968	3.9357	3.84164	3.78062	3.94911	3.46927	3.55851	3.87677	0.940017	0.753931	0.80204	-1.06381	-1.32638	-1.24682	0.425448	0.00214567	0.0109877	0.661273	0.0104009	0.0331393
17623199	83838	Ltbp3	latent transforming growth factor beta binding protein 3	6.7677	7.05931	6.88516	6.92813	6.81382	7.09273	7.0362	7.23118	7.06937	7.47433	7.4463	7.55124	6.91007	7.04348	7.38531	0.911674	0.719348	0.789041	-1.09688	-1.39015	-1.26736	0.329941	0.00290826	0.0215058	0.575774	0.0131505	0.0558213
17623228	689625	Slc25a45	solute carrier family 25, member 45	4.24023	4.14196	4.33103	4.20962	4.43963	4.6216	4.38386	4.345	4.04477	4.12761	4.70197	3.85468	4.23071	4.44752	4.18226	0.860464	1.03415	1.20186	-1.16216	1.03415	1.20186	0.185215	0.760122	0.110281	0.422943	0.842398	0.197125
17623235	361712	Syvn1	synoviolin 1	7.11525	6.78797	7.03764	7.12119	7.21728	7.16151	7.33765	7.47913	7.25742	7.23794	7.54115	7.32098	7.01551	7.29889	7.33937	0.821664	0.79893	0.972331	-1.21704	-1.25167	-1.02846	0.0339977	0.0177572	0.742236	0.153221	0.0526795	0.819437
17623254	29752	Fau	FAU, ubiquitin like and ribosomal protein S30 fusion	7.64055	7.33117	7.59429	7.4285	7.67615	7.10596	7.55768	7.63458	7.20954	7.12578	7.0556	6.97755	7.49863	7.49359	7.09212	1.00349	1.32547	1.32086	1.00349	1.32547	1.32086	0.970936	0.00958593	0.0103181	0.98686	0.0327487	0.0316229
17623261	309177	Znhit2	zinc finger, HIT-type containing 2	5.66034	5.10036	5.39764	5.2729	5.3702	5.28906	4.91628	5.94914	5.04375	4.71497	5.11385	4.86612	5.35781	5.38117	4.93467	0.983939	1.34084	1.36273	-1.01632	1.34084	1.36273	0.904546	0.0440281	0.0349428	0.95795	0.104719	0.0810918
17623289	309178	Batf2	basic leucine zipper ATF-like transcription factor 2	4.12123	4.23932	4.25839	4.32265	4.65584	4.54932	4.58606	4.19787	4.42557	4.40698	3.7036	4.6064	4.2354	4.49727	4.28564	0.834003	0.965775	1.158	-1.19904	-1.03544	1.158	0.15207	0.775645	0.241112	0.374769	0.854309	0.358452
17623305	171158	Gpha2	glycoprotein hormone subunit alpha 2	4.43409	4.39365	4.76774	4.58396	4.32355	4.18834	4.22319	3.98423	4.24377	4.24685	4.30553	4.12624	4.54486	4.17982	4.2306	1.28791	1.24337	0.965418	1.28791	1.24337	-1.03582	0.00735763	0.01741	0.669999	0.057948	0.0518564	0.764187
17623312	689688	Atg2a	autophagy related 2A	6.58611	6.50698	6.66746	6.58012	6.80802	7.06241	7.1249	7.1755	6.48212	6.77936	6.81833	6.5686	6.58517	7.04271	6.6621	0.728226	0.94807	1.30189	-1.3732	-1.05477	1.30189	0.00164566	0.524433	0.00602486	0.0221985	0.655637	0.0210917
17623359	293692	Ehd1	EH-domain containing 1	6.81896	6.58109	7.3239	7.7864	6.87018	6.9546	7.68999	8.28593	6.3157	7.39174	7.01911	7.43998	7.12759	7.45018	7.04163	0.799633	1.06139	1.32734	-1.25057	1.06139	1.32734	0.357291	0.803479	0.247956	0.601489	0.871969	0.365866
17623368	293693	Cdc42bpg	CDC42 binding protein kinase gamma	4.04687	4.20525	4.3368	4.46546	4.35296	4.64112	4.48596	4.62819	4.35552	4.59538	4.03921	4.69808	4.26359	4.52706	4.42205	0.833086	0.895985	1.0755	-1.20036	-1.11609	1.0755	0.0994582	0.306647	0.493522	0.293284	0.448329	0.612432
17623408	29417	Men1	menin 1	6.62625	6.28484	6.4245	6.57566	6.80067	6.63578	6.54749	6.89367	6.45235	6.37894	6.57768	6.70148	6.47781	6.7194	6.52761	0.845811	0.966069	1.14218	-1.1823	-1.03512	1.14218	0.0692415	0.691242	0.140631	0.236552	0.792375	0.238276
17623421	293694	Map4k2	mitogen activated protein kinase kinase kinase kinase 2	6.23177	5.99092	6.27106	6.30097	6.41157	6.32335	6.71455	6.94675	6.16646	6.52493	6.68842	6.5813	6.19868	6.59905	6.49028	0.757662	0.816997	1.07831	-1.31985	-1.22399	1.07831	0.0217613	0.0811574	0.494824	0.116906	0.166415	0.613599
17623476	24701	Pygm	glycogen phosphorylase, muscle associated	4.65772	5.02464	4.42455	4.96858	3.97739	4.05468	4.31779	3.89127	4.42167	4.16677	3.87824	4.1422	4.76887	4.06028	4.15222	1.63421	1.53331	0.938262	1.63421	1.53331	-1.0658	0.000515732	0.00160047	0.570502	0.0100177	0.00828066	0.680867
17623548	293700	Trmt112	tRNA methyltransferase subunit 11-2	8.86843	8.67676	8.91235	8.70063	8.65776	8.5859	8.51933	8.5969	8.70991	8.40723	8.33272	8.39495	8.78954	8.58997	8.4612	1.14836	1.25557	1.09336	1.14836	1.25557	1.09336	0.0976715	0.0111689	0.271415	0.290111	0.0367886	0.391769
17623555	64639	Bad	BCL2-associated agonist of cell death	5.40728	5.5182	5.71494	5.4463	5.75519	5.52759	5.74819	5.79237	5.71213	5.56847	6.06851	5.52164	5.52168	5.70584	5.71769	0.880163	0.872961	0.991818	-1.13615	-1.14553	-1.00825	0.189608	0.164342	0.930555	0.427616	0.281785	0.954915
17623563	259225	Ppp1r14b	protein phosphatase 1, regulatory (inhibitor) subunit 14B	7.17237	7.05927	7.22993	6.99537	6.90365	7.10893	7.13099	6.82896	6.8028	6.411	6.55997	6.41268	7.11424	6.99313	6.54661	1.08757	1.48208	1.36275	1.08757	1.48208	1.36275	0.339556	0.000382212	0.00263183	0.585476	0.00276875	0.0112958
17623570	293704	Trpt1	tRNA phosphotransferase 1	4.9633	4.57298	4.99407	4.58878	5.01696	4.76303	4.96008	5.16149	4.66754	4.70594	4.79613	5.01117	4.77978	4.97539	4.79519	0.873206	0.989375	1.13304	-1.14521	-1.01074	1.13304	0.176001	0.912202	0.210326	0.409284	0.945294	0.323801
17623580	246233	Macrod1	mono-ADP ribosylhydrolase 1	5.87801	5.28085	5.65612	5.61682	5.80633	5.77777	6.13443	6.00136	5.49512	5.48864	5.49376	5.48353	5.60795	5.92997	5.49026	0.799946	1.08499	1.35633	-1.25008	1.08499	1.35633	0.0280349	0.385869	0.00479556	0.136432	0.528045	0.0177962
17623615	309187	Atl3	atlastin GTPase 3	8.28032	7.98668	8.01727	8.08924	8.67035	8.76402	8.48731	8.59125	7.98373	8.19369	8.23038	7.83512	8.09338	8.62823	8.06073	0.690227	1.02289	1.48196	-1.4488	1.02289	1.48196	0.000597637	0.792136	0.000357275	0.0109663	0.864628	0.00257849
17623631	24913	Plaat3	phospholipase A and acyltransferase 3	6.49729	6.42533	6.36622	6.18591	6.11441	5.87695	6.11636	5.76402	5.60966	5.16629	5.5888	5.22018	6.36869	5.96794	5.39623	1.3202	1.96218	1.48628	1.3202	1.96218	1.48628	0.0112567	5.42039e-06	0.000956343	0.0769503	9.30568e-05	0.00528379
17623637	293711	Plaat5	phospholipase A and acyltransferase 5	4.43072	4.39739	4.34621	4.54539	4.45633	4.69638	4.87972	5.04586	3.92096	4.34791	4.36862	4.0887	4.42993	4.76957	4.18155	0.790236	1.18787	1.50319	-1.26544	1.18787	1.50319	0.031786	0.103139	0.00101801	0.147707	0.199713	0.00554562
17623675	25229	Chrm1	cholinergic receptor, muscarinic 1	4.23755	4.65603	4.21052	4.32308	4.54584	4.44219	4.2765	4.19189	5.3608	5.47541	5.92792	5.52098	4.35679	4.36411	5.57128	0.994944	0.430927	0.433116	-1.00508	-2.32058	-2.30885	0.960923	8.80844e-07	9.45951e-07	0.983246	2.06497e-05	2.33057e-05
17623691	690229	Wdr74	WD repeat domain 74	6.84461	6.01913	6.54927	6.56529	6.44272	6.09626	6.31162	6.49838	6.02656	5.9866	5.9128	6.2251	6.49457	6.33724	6.03777	1.11522	1.3725	1.2307	1.11522	1.3725	1.2307	0.343481	0.0128921	0.0830187	0.588868	0.0410619	0.158096
17623705	65134	Stx5	syntaxin 5	7.94915	7.61423	7.80672	7.76292	7.86381	7.57421	8.03455	7.99336	7.50327	7.29749	7.3141	7.16214	7.78325	7.86648	7.31925	0.943945	1.37936	1.46128	-1.05938	1.37936	1.46128	0.52766	0.00281829	0.000787287	0.738801	0.0128119	0.0046161
17623719	59087	Nxf1	nuclear RNA export factor 1	9.20151	9.04574	9.41287	9.4904	9.29391	9.36003	9.5363	9.67281	9.39387	9.59959	9.07662	9.58971	9.28763	9.46576	9.41495	0.883847	0.915533	1.03585	-1.13142	-1.09226	1.03585	0.246162	0.401584	0.735035	0.495934	0.543238	0.813998
17623743	690285	Tmem223	transmembrane protein 223	8.29602	8.27992	8.10195	8.09275	8.15919	8.02601	7.79393	7.48598	8.41423	8.07628	8.22198	7.97792	8.19266	7.86628	8.1726	1.25387	1.014	0.808698	1.25387	1.014	-1.23656	0.045799	0.894807	0.0588165	0.184894	0.935382	0.121226
17623747	499313	Zbtb3	zinc finger and BTB domain containing 3	3.59908	3.5009	3.66174	4.08198	3.44585	3.72696	3.49265	3.56743	3.03065	3.28625	3.28156	3.33297	3.71092	3.55822	3.23286	1.11165	1.39287	1.25298	1.11165	1.39287	1.25298	0.278863	0.00333341	0.0307982	0.527946	0.0145597	0.0735833
17623752	309197	Hnrnpul2	heterogeneous nuclear ribonucleoprotein U-like 2	6.91534	6.39658	6.93837	6.92723	6.94767	6.84611	7.00727	7.22362	6.64822	6.33209	6.65859	6.93877	6.79438	7.00617	6.64442	0.863467	1.10954	1.28498	-1.15812	1.10954	1.28498	0.197832	0.354697	0.0366603	0.438619	0.498349	0.0842294
17623767	361722	Bscl2	BSCL2 lipid droplet biogenesis associated, seipin	6.73971	6.67064	6.7588	6.75087	6.69081	6.57677	6.90839	6.85957	6.39089	6.33878	6.17914	6.30538	6.73	6.75889	6.30355	0.980179	1.34393	1.3711	-1.02022	1.34393	1.3711	0.789909	0.00128024	0.00075311	0.900023	0.00697415	0.00447851
17623784	690329	Lrrn4cl	LRRN4 C-terminal like	5.01462	4.68465	4.69225	4.93701	4.37964	4.34419	4.68271	4.52036	4.47382	4.15766	4.34576	4.19779	4.83213	4.48173	4.29376	1.27492	1.45233	1.13916	1.27492	1.45233	1.13916	0.0139377	0.000708487	0.154266	0.0882268	0.00440883	0.25546
17623788	293719	Ubxn1	UBX domain protein 1	7.54558	7.37886	7.50492	7.60149	7.74945	7.35158	7.67598	7.77373	7.13364	7.34994	7.06714	7.2733	7.50771	7.63768	7.20601	0.91385	1.2326	1.3488	-1.09427	1.2326	1.3488	0.299578	0.0253859	0.00301156	0.546038	0.0689379	0.0124538
17623813	293721	Ganab	glucosidase II alpha subunit	8.26858	8.20178	8.22765	8.27789	8.48402	8.50008	8.71166	8.7467	8.1035	8.30216	8.39594	8.28075	8.24397	8.61062	8.27059	0.775587	0.981722	1.26578	-1.28935	-1.01862	1.26578	0.00415933	0.807789	0.00681789	0.040138	0.87497	0.0230609
17623842	293722	B3gat3	beta-1,3-glucuronyltransferase 3	7.30143	6.90972	7.09457	7.18497	7.11495	6.93669	7.22184	7.2792	6.88295	7.08664	6.99898	7.29002	7.12267	7.13817	7.06465	0.989314	1.04104	1.05228	-1.0108	1.04104	1.05228	0.904963	0.656012	0.573307	0.958057	0.763681	0.683435
17623850	102551660	Eml3	EMAP like 3	6.70067	6.26949	6.49259	6.69878	6.42163	6.35994	6.60175	6.68672	5.79169	6.00787	6.08376	6.04879	6.54038	6.51751	5.98303	1.01598	1.47157	1.44842	1.01598	1.47157	1.44842	0.861571	0.000688113	0.000972134	0.935563	0.00430372	0.00534929
17623873	361724	Mta2	metastasis associated 1 family, member 2	8.82748	8.64819	8.71817	8.74204	8.72795	8.67101	8.64351	8.78419	8.12068	7.78776	8.02901	8.03852	8.73397	8.70666	7.99399	1.01911	1.67015	1.63884	1.01911	1.67015	1.63884	0.798104	5.49639e-06	8.33511e-06	0.904501	9.40055e-05	0.000141489
17623894	499314	Tut1	terminal uridylyl transferase 1, U6 snRNA-specific	6.91764	7.14666	6.65069	6.88834	6.64311	5.96393	5.84148	6.56164	6.12378	6.12282	6.20341	6.19667	6.90083	6.25254	6.16167	1.56731	1.6692	1.06501	1.56731	1.6692	1.06501	0.0022101	0.000790299	0.608952	0.0273453	0.00480155	0.712006
17623916	191572	Ahnak	AHNAK nucleoprotein	7.74302	8.2331	7.78384	8.00637	7.66668	8.2297	7.38844	7.23048	7.34533	7.7262	7.27668	7.54936	7.94158	7.62883	7.47439	1.24208	1.38241	1.11298	1.24208	1.38241	1.11298	0.131976	0.0314544	0.442822	0.345624	0.0811702	0.566421
17623944	361725	Scgb2a2	secretoglobin, family 2A, member 2	3.49516	2.81388	3.17728	3.36072	3.50076	3.3378	3.42722	3.24865	3.54286	3.42507	3.33336	3.52165	3.21176	3.37861	3.45574	0.890788	0.844415	0.947941	-1.1226	-1.18425	-1.05492	0.250196	0.101211	0.587973	0.499877	0.196877	0.694283
17623951	25319	Fth1	ferritin heavy chain 1	9.96044	9.8691	10.0068	9.96917	10.268	10.1702	10.3309	10.3558	9.89645	9.83761	9.93097	9.83155	9.95138	10.2812	9.87414	0.795634	1.05499	1.32598	-1.25686	1.05499	1.32598	0.00384176	0.431963	0.000778455	0.0383497	0.571788	0.0045821
17623967	171452	Rab3il1	RAB3A interacting protein-like 1	5.33757	5.57459	5.34833	5.66081	5.19622	5.44977	5.61628	5.35863	5.8612	5.68195	5.53457	5.73186	5.48032	5.40523	5.7024	1.05343	0.857334	0.813847	1.05343	-1.16641	-1.22873	0.559938	0.0991473	0.0330739	0.762262	0.194056	0.0777635
17623977	286922	Fads3	fatty acid desaturase 3	6.12743	6.37864	6.07	6.05984	6.39409	6.36488	6.40939	6.14061	7.19652	6.31335	6.65347	6.60515	6.15898	6.32724	6.69212	0.889911	0.691046	0.776534	-1.12371	-1.44708	-1.28777	0.317048	0.00537059	0.041003	0.562964	0.0210304	0.0917122
17623991	84575	Fads1	fatty acid desaturase 1	11.2204	10.6342	10.4869	10.5896	11.1974	10.6488	10.4779	10.7583	10.7742	10.2631	10.3415	10.4776	10.7328	10.7706	10.4641	0.97414	1.20472	1.2367	-1.02655	1.20472	1.2367	0.842539	0.172195	0.123009	0.926711	0.292082	0.21432
17624009	499317	Tmem258	transmembrane protein 258	3.09407	3.29417	2.87923	3.29278	3.02133	3.58044	2.76398	3.69493	2.8611	3.56571	3.04103	3.37845	3.14006	3.26517	3.21157	0.916935	0.951642	1.03785	-1.09059	-1.05082	1.03785	0.560054	0.73801	0.801863	0.762344	0.827606	0.865724
17624015	59267	Syt7	synaptotagmin 7	4.90516	5.59817	4.70886	4.90233	5.18585	5.33096	4.79692	5.00301	7.80482	7.50939	7.69752	8.03146	5.02863	5.07919	7.7608	0.965564	0.1505	0.155867	-1.03566	-6.64453	-6.41571	0.790337	6.55722e-10	8.39681e-10	0.900023	5.57241e-08	7.36117e-08
17624053	64470	Ddb1	damage-specific DNA binding protein 1	8.95772	8.97206	8.92902	8.90812	9.1251	9.04157	9.12288	9.22361	8.38866	8.41829	8.57957	8.41279	8.94173	9.12829	8.44983	0.878698	1.4063	1.60043	-1.13805	1.4063	1.60043	0.0729976	0.000156666	5.65278e-06	0.243809	0.00137343	0.000102618
17624108	308178	Vps37c	VPS37C, ESCRT-I subunit	5.44322	5.3093	5.57868	5.68793	5.39528	5.53354	4.94385	5.53403	5.27414	5.11318	5.44295	5.45468	5.50478	5.35167	5.32124	1.11196	1.13567	1.02132	1.11196	1.13567	1.02132	0.31691	0.233823	0.839512	0.562964	0.367506	0.89286
17624116	246239	Slc15a3	solute carrier family 15 member 3	5.77526	5.46769	5.62271	5.69775	5.5717	5.68976	5.69673	5.25569	5.70171	5.67627	5.29993	5.29775	5.64085	5.55347	5.49391	1.06244	1.10722	1.04214	1.06244	1.10722	1.04214	0.542371	0.311451	0.676871	0.749911	0.453308	0.769645
17624127	246216	Prpf19	pre-mRNA processing factor 19	9.01342	8.90014	9.15412	9.11784	9.19749	9.27805	9.20602	9.40325	8.2866	8.93098	8.21112	8.71383	9.04638	9.2712	8.53563	0.855698	1.42479	1.66506	-1.16864	1.42479	1.66506	0.158285	0.00441685	0.000242167	0.383705	0.0181822	0.00192333
17624146	309212	Ptgdr2	prostaglandin D2 receptor 2	7.96192	7.43704	7.87321	8.22479	7.27576	6.71713	7.43667	8.30441	5.20162	6.2518	6.36654	6.44883	7.87424	7.43349	6.0672	1.35731	3.49924	2.57808	1.35731	3.49924	2.57808	0.188103	5.6615e-05	0.000742424	0.426058	0.00062382	0.0044314
17624156	361734	Ms4a4a	membrane spanning 4-domains A4A	6.67429	6.59447	6.43781	6.58181	7.55688	6.78312	7.44104	6.95586	9.00725	8.48263	7.66576	8.00577	6.5721	7.18422	8.29035	0.654231	0.303916	0.464539	-1.52851	-3.29038	-2.15267	0.0254373	5.94241e-06	0.000478516	0.129152	0.000100123	0.00320196
17624164	25316	Ms4a2	membrane spanning 4-domains A2	3.14871	3.23551	3.0482	3.50382	3.0183	3.17257	3.05771	2.88293	2.87889	3.21656	3.11362	2.96031	3.23406	3.03288	3.04235	1.14964	1.14212	0.993458	1.14964	1.14212	-1.00659	0.13191	0.149605	0.941046	0.345583	0.262231	0.961988
17624178	361735	Ms4a6a	membrane spanning 4-domains A6A	5.90776	5.49086	5.6294	5.64763	6.39251	5.71565	6.041	5.49179	7.10701	6.50644	5.77567	6.19106	5.66891	5.91024	6.39505	0.845967	0.604522	0.714592	-1.18208	-1.6542	-1.3994	0.345106	0.0107225	0.0697849	0.590612	0.035629	0.138703
17624207	293754	Mrpl16	mitochondrial ribosomal protein L16	8.5383	8.4108	8.44312	8.4104	8.50023	8.21437	8.12452	8.19559	7.97894	7.84111	8.10491	7.26558	8.45065	8.25868	7.79763	1.14233	1.57246	1.37654	1.14233	1.57246	1.37654	0.251275	0.00113704	0.0122202	0.500703	0.0063754	0.0359337
17624220	309222	Olr319	olfactory receptor 319	3.18338	3.09337	2.93998	2.92746	2.9277	2.76576	2.8908	3.18782	3.05806	3.03737	3.14154	3.13581	3.03605	2.94302	3.09319	1.0666	0.961163	0.901143	1.0666	-1.04041	-1.1097	0.42929	0.624832	0.209933	0.664358	0.738641	0.323378
17624222	361736	Patl1	PAT1 homolog 1, processing body mRNA decay factor	7.22361	7.15111	7.27374	7.32003	7.48301	7.10935	7.31671	7.72818	7.51473	7.43722	7.53337	7.63271	7.24212	7.40931	7.52951	0.890576	0.819388	0.920065	-1.12287	-1.22042	-1.08688	0.211774	0.041072	0.362842	0.455184	0.099387	0.4873
17624247	365410	Osbp	oxysterol binding protein	8.98196	8.84356	9.06407	8.94104	9.13114	9.02384	9.27012	9.2643	8.53944	8.69706	8.78917	8.68356	8.95766	9.17235	8.67731	0.86173	1.21449	1.40936	-1.16046	1.21449	1.40936	0.0628013	0.0194068	0.000364402	0.223595	0.0563112	0.00262157
17624271	64552	Mpeg1	macrophage expressed 1	3.62197	3.36509	3.35215	3.3969	4.10275	4.17978	4.08264	3.50196	4.24404	4.09436	3.88694	3.67289	3.43403	3.96678	3.97456	0.691233	0.687519	0.994626	-1.44669	-1.45451	-1.0054	0.00553448	0.00503192	0.962591	0.0476281	0.0200173	0.976087
17624279	691074	LOC691074	hypothetical protein LOC691074	2.94206	3.4473	2.83384	3.34235	3.01684	3.04677	2.97083	2.92825	3.18731	3.16483	3.06607	2.94792	3.14139	2.99067	3.09153	1.11012	1.03516	0.932477	1.11012	1.03516	-1.07241	0.291041	0.722084	0.474904	0.53853	0.815057	0.595709
17624282	499322	Fam111a	family with sequence similarity 111, member A	4.24427	3.54359	4.40032	3.79495	3.42221	3.38408	3.44885	3.26909	3.58083	3.24258	3.59487	3.29857	3.99578	3.38106	3.42921	1.53127	1.481	0.967173	1.53127	1.481	-1.03394	0.00275233	0.00484357	0.780721	0.0315012	0.0194789	0.849644
17624314	293783	Lpxn	leupaxin	4.86731	5.00486	4.77298	4.87434	4.89229	4.43808	4.34448	4.59083	4.91167	4.8259	4.99942	4.78688	4.87987	4.56642	4.88097	1.24267	0.999239	0.804104	1.24267	-1.00076	-1.24362	0.0258285	0.99316	0.0253962	0.13011	0.994989	0.0634887
17624329	405929	Olr344	olfactory receptor 344	3.77515	3.95274	3.54799	3.73171	3.26807	3.82717	3.37235	3.65925	3.73005	3.50534	3.3772	3.63884	3.7519	3.53171	3.56286	1.16488	1.14	0.978641	1.16488	1.14	-1.02183	0.144594	0.205888	0.830155	0.364104	0.334543	0.886478
17624331	293789	Olr346	olfactory receptor 346	2.99785	3.01325	2.915	3.86886	2.64885	3.42426	2.47072	3.22955	3.20766	3.37586	3.0183	2.96374	3.19874	2.94334	3.14139	1.19366	1.04055	0.87173	1.19366	1.04055	-1.14714	0.295223	0.810653	0.413291	0.542086	0.876994	0.537393
17624333	405031	Olr347	olfactory receptor 347	3.20182	3.56022	3.58134	3.55822	3.8649	3.91029	3.94702	3.83522	3.77352	3.94985	3.59721	4.01861	3.4754	3.88936	3.8348	0.750561	0.779489	1.03854	-1.33234	-1.28289	1.03854	0.00487766	0.0116948	0.666916	0.0440255	0.0380964	0.761509
17624339	405931	Olr354	olfactory receptor 354	3.2835	3.44965	3.21308	3.48585	3.24035	3.12017	3.16198	3.42764	3.64215	3.76775	3.13622	3.64154	3.35802	3.23754	3.54691	1.0871	0.877279	0.80699	1.0871	-1.13989	-1.23917	0.407885	0.202284	0.0458137	0.646147	0.329633	0.0999845
17624357	293805	Olr373	olfactory receptor 373	4.07151	3.32185	3.53171	4.04442	3.88186	3.82365	3.76823	3.93407	3.7139	4.01259	3.20271	3.72697	3.74237	3.85195	3.66404	0.926858	1.05579	1.13911	-1.07891	1.05579	1.13911	0.569477	0.683447	0.334766	0.769178	0.786661	0.459176
17624359	405935	Olr374	olfactory receptor 374	3.24071	3.09045	3.25829	3.52516	3.11506	3.199	3.40263	3.23303	3.41005	3.79305	2.87463	3.23303	3.27865	3.23743	3.32769	1.02898	0.966578	0.939352	1.02898	-1.03458	-1.06456	0.810201	0.775169	0.600399	0.909987	0.853992	0.704307
17624361	293808	Olr375	olfactory receptor 375	3.27595	2.72825	2.9094	3.38018	2.65299	3.37123	2.78213	2.85468	3.43725	3.18408	2.88726	3.41791	3.07344	2.91526	3.23162	1.11588	0.896154	0.80309	1.11588	-1.11588	-1.24519	0.414536	0.414541	0.114715	0.651991	0.55598	0.20307
17624368	293817	Olr384	olfactory receptor 384	2.84332	3.41168	3.40593	3.70251	3.07896	2.85373	3.33877	3.27709	3.22422	3.29816	3.59782	3.44029	3.34086	3.13714	3.39012	1.15167	0.966432	0.839159	1.15167	-1.03473	-1.19167	0.255762	0.7787	0.163259	0.505591	0.856495	0.266999
17624374	81666	Gnaq	G protein subunit alpha q	7.54895	7.98896	7.80506	7.79635	6.91941	7.1251	7.26718	6.83692	7.61927	7.3619	7.68432	7.59481	7.78483	7.03715	7.56507	1.67908	1.16454	0.693554	1.67908	1.16454	-1.44185	5.75783e-05	0.118167	0.00130944	0.00185519	0.220886	0.00670096
17624383	309242	Gna14	G protein subunit alpha 14	5.70711	6.2754	6.65976	5.90439	3.04521	3.26878	3.57033	3.15964	3.70959	3.36351	3.95107	4.09353	6.13667	3.26099	3.77942	7.33947	5.1239	0.698129	7.33947	5.1239	-1.4324	1.33937e-09	1.7684e-08	0.025339	4.77698e-07	7.78154e-07	0.0634453
17624418	499328	Rfk	riboflavin kinase	5.69936	5.16258	5.94869	5.83086	5.8766	5.52329	5.82426	6.01661	5.53064	5.17344	5.46855	5.46782	5.66037	5.81019	5.41011	0.901365	1.18942	1.31958	-1.10943	1.18942	1.31958	0.385481	0.156692	0.0312748	0.627187	0.271961	0.0744603
17624427	499330	Nmrk1	nicotinamide riboside kinase 1	6.32606	5.78849	6.79038	5.97414	6.1855	6.15385	6.88607	6.17612	5.24141	5.49561	5.77143	4.97454	6.21977	6.35039	5.37075	0.91344	1.80128	1.97197	-1.09476	1.80128	1.97197	0.584822	0.00268636	0.00089229	0.780968	0.0123484	0.00502959
17624438	293871	Carnmt1	carnosine N-methyltransferase 1	7.83546	7.43097	8.72996	7.63136	7.77543	8.1979	9.42794	8.15097	6.80367	6.82208	7.55924	6.56952	7.90694	8.38806	6.93862	0.71642	1.95655	2.73101	-1.39583	1.95655	2.73101	0.182154	0.0134565	0.000834691	0.41851	0.0423733	0.00479278
17624448	499331	LOC499331	similar to hypothetical protein D030056L22	5.28	5.03844	5.50356	4.8869	4.78097	5.10291	5.12645	5.17462	4.15185	4.20227	4.99423	4.28185	5.17722	5.04624	4.40755	1.09504	1.70488	1.55691	1.09504	1.70488	1.55691	0.499235	0.00112468	0.00444394	0.717938	0.00633222	0.0168226
17624514	293960	Zfand5	zinc finger AN1-type containing 5	8.96161	9.22219	9.57404	9.30861	8.92618	9.13087	9.64451	9.39905	8.00961	8.48215	8.43424	8.19143	9.26661	9.27515	8.27936	0.994096	1.98241	1.99418	-1.00594	1.98241	1.99418	0.961496	5.58376e-05	5.11956e-05	0.983454	0.000617419	0.000580573
17624525	83585	Gda	guanine deaminase	5.82451	5.24434	5.76235	5.49749	6.26452	5.43486	5.65235	5.42069	5.92766	4.86962	5.25103	4.96215	5.58217	5.6931	5.25261	0.92599	1.25663	1.35707	-1.07992	1.25663	1.35707	0.647616	0.186868	0.0847364	0.823496	0.310465	0.160759
17624528	309399	Abhd17b	abhydrolase domain containing 17B	8.37871	8.11957	8.07247	7.83848	8.66623	8.34484	8.34906	8.30714	8.69748	8.06596	7.94664	7.39362	8.10231	8.41682	8.02593	0.804124	1.05437	1.3112	-1.24359	1.05437	1.3112	0.166734	0.728473	0.0913161	0.395799	0.82009	0.170342
17624534	309400	Cemip2	cell migration inducing hyaluronidase 2	7.18256	6.50755	6.53039	6.34444	8.23225	7.97436	8.22641	7.64405	8.06152	7.57172	7.24592	7.01132	6.64124	8.01927	7.47262	0.384743	0.561988	1.46069	-2.59914	-1.7794	1.46069	3.16732e-05	0.00275306	0.031888	0.00116395	0.0125742	0.0755257
17624558	309407	Trpm3	transient receptor potential cation channel, subfamily M, member 3	4.86206	5.13184	4.39705	4.6689	3.71063	3.69226	4.01162	4.0897	4.58413	4.35544	3.93769	4.26131	4.76496	3.87605	4.28464	1.85178	1.39505	0.753359	1.85178	1.39505	-1.32739	0.000153683	0.0150974	0.0336786	0.00392787	0.0463594	0.078858
17624598	117560	Klf9	Kruppel-like factor 9	6.52226	6.87655	6.56496	6.71104	6.83612	6.93082	6.55679	6.52032	7.32863	6.51846	7.18464	6.82308	6.6687	6.71102	6.9637	0.971096	0.815073	0.839333	-1.02976	-1.22688	-1.19142	0.807836	0.105893	0.160916	0.908657	0.203855	0.264185
17624610	286972	Ptar1	protein prenyltransferase alpha subunit repeat containing 1	6.33472	6.80229	6.71758	6.68433	6.59691	6.65302	6.67908	6.57175	6.2795	6.41804	6.38498	6.45792	6.63473	6.62519	6.38511	1.00663	1.18889	1.18106	1.00663	1.18889	1.18106	0.934987	0.0472907	0.0551913	0.970767	0.110559	0.115327
17624621	83589	Apba1	amyloid beta precursor protein binding family A member 1	4.44418	4.72246	4.18277	4.64019	4.68292	4.89373	4.60043	4.45846	5.69558	5.53192	5.91398	5.59363	4.4974	4.65888	5.68378	0.894105	0.439405	0.491447	-1.11844	-2.27581	-2.03481	0.277657	8.6472e-07	4.67552e-06	0.526688	2.0448e-05	8.75662e-05
17624637	361744	Tmem252	transmembrane protein 252	4.47269	4.65005	4.58802	4.41619	4.50632	4.44264	4.70268	4.55737	5.22616	4.98348	5.51157	5.44872	4.53174	4.55225	5.29248	0.98588	0.590191	0.598643	-1.01432	-1.69437	-1.67044	0.875058	3.55347e-05	4.69891e-05	0.943356	0.000430629	0.000546545
17624643	499337	Dock8	dedicator of cytokinesis 8	4.97803	5.00919	4.98729	5.09866	5.27543	5.24634	5.49971	5.19743	5.39667	5.32228	5.37487	5.31538	5.01829	5.30473	5.3523	0.819926	0.793329	0.967562	-1.21962	-1.26051	-1.03353	0.0130842	0.00512533	0.644499	0.0849598	0.0202762	0.742271
17624694	309429	Kank1	KN motif and ankyrin repeat domains 1	6.40829	6.55567	6.36638	6.494	6.08553	6.63925	6.19054	6.05763	5.38219	6.36044	6.01989	5.56644	6.45609	6.24324	5.83224	1.15898	1.54098	1.3296	1.15898	1.54098	1.3296	0.288345	0.00596715	0.0512377	0.536484	0.0227757	0.108686
17624723	309430	Dmrt2	doublesex and mab-3 related transcription factor 2	3.02695	3.32529	3.19862	2.93451	3.02741	3.14739	3.18589	3.14034	3.22792	3.25432	3.22792	3.1038	3.12134	3.12525	3.20349	0.997293	0.944651	0.947215	-1.00271	-1.05859	-1.05573	0.972035	0.465808	0.486916	0.98721	0.602453	0.606804
17624731	361745	Smarca2	SWI/SNF related, matrix associated, actin dependent regulator of chromatin, subfamily a, member 2	6.93492	7.18919	6.98568	7.06858	7.11529	7.55727	7.16181	6.96206	7.23588	7.01469	7.57908	7.20038	7.04459	7.19911	7.25751	0.898436	0.862791	0.960326	-1.11305	-1.15903	-1.04131	0.313515	0.171637	0.698688	0.560254	0.291318	0.786038
17624770	25696	Vldlr	very low density lipoprotein receptor	7.00309	6.40044	6.92432	6.95672	6.7845	6.18139	7.13252	7.21448	7.72538	7.62252	7.03329	7.7716	6.82114	6.82822	7.5382	0.995105	0.608338	0.611331	-1.00492	-1.64382	-1.63578	0.975739	0.00726649	0.00772841	0.988624	0.0264815	0.0252969
17624812	25550	Slc1a1	solute carrier family 1 member 1	4.51473	4.12409	4.48307	4.49223	4.86941	4.98539	5.01118	5.03093	7.32655	7.10935	6.24802	7.74978	4.40353	4.97423	7.10843	0.673291	0.153372	0.227794	-1.48524	-6.52011	-4.38993	0.0284841	1.42298e-08	2.75476e-07	0.137658	6.51457e-07	8.29548e-06
17624831	619549	Plpp6	phospholipid phosphatase 6	5.68698	5.22318	5.2739	5.56766	5.56543	5.52618	5.38388	5.58126	6.10469	5.84871	5.90351	5.88777	5.43793	5.51419	5.93617	0.948516	0.707969	0.746396	-1.05428	-1.41249	-1.33977	0.549189	0.00127913	0.00431914	0.755184	0.00697089	0.016441
17624835	293886	Cdc37l1	cell division cycle 37-like 1	7.44245	7.45944	7.4218	7.32075	7.17845	7.22465	7.34843	7.11254	8.10762	7.65455	7.15187	7.72224	7.41111	7.21602	7.65907	1.1448	0.842086	0.735575	1.1448	-1.18753	-1.35948	0.243488	0.143997	0.0151477	0.492224	0.255204	0.0423441
17624845	309301	Rcl1	RNA terminal phosphate cyclase-like 1	6.47969	6.22323	6.22051	6.21593	6.2228	6.30142	5.76538	6.0229	6.12512	5.96519	6.05128	6.10445	6.28484	6.07812	6.06151	1.15406	1.16743	1.01158	1.15406	1.16743	1.01158	0.126751	0.101253	0.898051	0.338991	0.196901	0.934118
17624866	24514	Jak2	Janus kinase 2	8.04482	7.64092	7.00143	7.13849	8.48363	8.23826	7.35756	7.19374	8.27583	7.66137	7.97135	7.3413	7.45642	7.8183	7.81246	0.778149	0.781304	1.00405	-1.2851	-1.27991	1.00405	0.254751	0.262143	0.984987	0.504861	0.400176	0.990676
17624893	499342	Cd274	CD274 molecule	5.04014	4.57541	4.12199	4.47361	4.54119	4.77712	4.18122	4.15449	6.01732	6.06515	5.53595	5.90113	4.55279	4.41351	5.87989	1.10136	0.398569	0.361889	1.10136	-2.50898	-2.76328	0.490774	9.21798e-06	3.0225e-06	0.712075	0.000143242	6.15224e-05
17624899	309304	Pdcd1lg2	programmed cell death 1 ligand 2	3.27547	2.99568	3.48118	3.54934	3.55447	3.57904	3.31369	3.37525	3.61398	3.37841	3.54304	3.24543	3.32542	3.45561	3.44522	0.913709	0.920315	1.00723	-1.09444	-1.08658	1.00723	0.362519	0.40102	0.941166	0.607414	0.54307	0.962038
17624907	309306	Ric1	RIC1 homolog, RAB6A GEF complex partner 1	7.36101	7.56226	7.563	7.38407	7.67493	7.80094	7.985	7.83495	7.57815	7.71043	7.40013	7.83585	7.46758	7.82396	7.63114	0.781126	0.892822	1.14299	-1.2802	-1.12004	1.14299	0.0103328	0.195957	0.131692	0.0724284	0.321596	0.226227
17624945	361749	Il33	interleukin 33	5.91483	5.4922	5.01076	5.00533	5.39267	5.04987	4.19459	3.91986	6.29495	5.7545	5.5224	5.12212	5.35578	4.63925	5.67349	1.64323	0.802341	0.488271	1.64323	-1.24635	-2.04804	0.0443489	0.344116	0.00655607	0.181248	0.48744	0.0224372
17624964	309331	Uhrf2	ubiquitin like with PHD and ring finger domains 2	7.84534	7.8604	7.85387	7.80625	7.9916	8.14939	7.93821	7.9645	7.56728	7.69959	7.53233	7.77169	7.84146	8.01092	7.64272	0.889175	1.1477	1.29074	-1.12464	1.1477	1.29074	0.114432	0.0683794	0.00257145	0.320228	0.146441	0.0110997
17624983	100361898	LOC100361898	coiled-coil-helix-coiled-coil-helix domain containing 4	5.13511	4.55062	5.19403	5.0793	4.80235	4.52754	5.10654	5.00179	4.19789	4.2338	4.08233	4.24984	4.98976	4.85956	4.19096	1.09445	1.73965	1.58952	1.09445	1.73965	1.58952	0.421051	0.00016392	0.000791043	0.657898	0.00142235	0.00462815
17624985	64668	Mbl2	mannose binding lectin 2	3.7779	3.62068	3.80346	4.11728	3.59876	3.93691	3.96295	3.81237	3.95635	3.71261	3.98745	3.74962	3.82983	3.82774	3.85151	1.00145	0.985088	0.983664	1.00145	-1.01514	-1.01661	0.987617	0.871942	0.859754	0.994198	0.919981	0.907544
17624999	309338	Cstf2t	cleavage stimulation factor subunit 2, tau variant	4.82588	4.98949	4.94411	4.94394	5.18004	5.09635	4.78084	5.09041	4.83298	5.20598	4.22099	5.04459	4.92586	5.03691	4.82613	0.925912	1.07157	1.15731	-1.08002	1.07157	1.15731	0.541063	0.582624	0.254146	0.748711	0.704736	0.372614
17625025	29688	Minpp1	multiple inositol-polyphosphate phosphatase 1	7.02211	6.62925	7.18685	7.00147	6.56107	6.7398	6.57834	6.99298	6.61509	6.58325	6.84781	7.0602	6.95992	6.71805	6.77658	1.18253	1.13551	0.960237	1.18253	1.13551	-1.04141	0.134968	0.249163	0.706843	0.349421	0.384831	0.79259
17625032	294103	Papss2	3'-phosphoadenosine 5'-phosphosulfate synthase 2	4.94909	4.89738	4.24741	5.14257	4.46812	4.202	4.64377	4.15702	5.62052	5.40393	5.09975	5.30461	4.80911	4.36773	5.3572	1.35791	0.683924	0.503661	1.35791	-1.46215	-1.98546	0.0322955	0.010515	0.000105586	0.148905	0.0350854	0.00102022
17625104	246097	Fas	Fas cell surface death receptor	5.01597	5.71014	5.0213	5.23975	4.99828	5.40441	5.17318	4.78657	5.07227	5.25239	4.70901	4.85702	5.24679	5.09061	4.97267	1.11433	1.20925	1.08518	1.11433	1.20925	1.08518	0.400992	0.150655	0.523665	0.639936	0.263467	0.63796
17625115	294091	Ifit2	interferon-induced protein with tetratricopeptide repeats 2	6.3342	5.80783	5.93273	6.10074	6.3586	5.78477	5.63945	5.58234	5.99103	5.29063	5.46205	5.2894	6.04387	5.84129	5.50828	1.15076	1.44954	1.25964	1.15076	1.44954	1.25964	0.319336	0.0162383	0.11171	0.56544	0.0490977	0.198964
17625119	309526	Ifit3	interferon-induced protein with tetratricopeptide repeats 3	4.96097	4.53175	4.01833	4.09109	4.56056	4.53846	4.10284	4.03453	4.94003	3.98966	4.2389	4.11868	4.40053	4.3091	4.32182	1.06543	1.05608	0.991223	1.06543	1.05608	-1.00886	0.70418	0.743599	0.95777	0.855542	0.831269	0.973376
17625128	309523	Kif20b	kinesin family member 20B	3.48451	3.39795	3.60673	3.24386	3.30409	3.24783	3.21058	3.09725	3.25071	3.05462	3.34185	2.97586	3.43326	3.21494	3.15576	1.16338	1.2121	1.04187	1.16338	1.2121	1.04187	0.087543	0.034938	0.626371	0.272136	0.0878099	0.727245
17625170	685332	Rpp30	ribonuclease P/MRP subunit p30	6.37166	6.48871	6.35628	6.18278	6.16997	5.93751	6.03364	5.98878	5.99323	5.94626	5.76061	5.5574	6.34986	6.03247	5.81438	1.24607	1.44943	1.1632	1.24607	1.44943	1.1632	0.0203323	0.000585632	0.0938977	0.11207	0.00380451	0.17425
17625182	681178	Pcgf5	polycomb group ring finger 5	5.78492	5.7492	5.68531	5.2268	5.45893	5.62088	5.65465	5.37684	5.22221	5.14215	5.25585	4.96548	5.61156	5.52782	5.14642	1.05976	1.38045	1.30261	1.05976	1.38045	1.30261	0.549297	0.00421707	0.0142769	0.755186	0.0175565	0.0406624
17625194	309514	Hectd2	HECT domain E3 ubiquitin protein ligase 2	4.2928	4.58263	4.76678	4.3961	4.67366	4.78569	4.90023	4.86569	5.17569	5.04871	4.63712	4.56375	4.50958	4.80632	4.85632	0.814089	0.78636	0.965938	-1.22837	-1.27168	-1.03526	0.0717122	0.0390279	0.747636	0.241362	0.0955823	0.823927
17625216	309512	Tnks2	tankyrase 2	8.42021	8.69431	8.59306	8.53671	8.30835	8.85352	8.73074	8.4831	8.00756	8.64717	8.53351	8.31668	8.56107	8.59393	8.37623	0.977483	1.13669	1.16288	-1.02304	1.13669	1.16288	0.835121	0.252649	0.181744	0.922725	0.388678	0.289737
17625245	368042	Btaf1	B-TFIID TATA-box binding protein associated factor 1	6.6212	6.71435	7.05933	6.69723	6.87423	6.69446	7.73799	7.02492	6.49397	6.35882	6.11945	6.40766	6.77303	7.0829	6.34497	0.806712	1.34542	1.66778	-1.2396	1.34542	1.66778	0.128738	0.0425874	0.00177628	0.341642	0.102091	0.00840219
17625293	294079	Marchf5	membrane associated ring-CH-type finger 5	7.82896	7.56714	7.78743	7.67505	7.68412	7.69609	7.95672	7.74346	7.3054	6.77393	7.59613	6.99044	7.71464	7.7701	7.16647	0.962292	1.46223	1.51953	-1.03919	1.46223	1.51953	0.729982	0.00365096	0.00181437	0.869373	0.0156156	0.00852663
17625302	171304	Kif11	kinesin family member 11	4.07541	3.61935	4.41019	3.41266	3.64105	3.50264	3.84026	3.3979	3.51034	3.5554	3.3827	3.3475	3.8794	3.59546	3.44899	1.21752	1.34762	1.10686	1.21752	1.34762	1.10686	0.147195	0.0355112	0.44187	0.367434	0.0889547	0.565575
17625327	79237	Hhex	hematopoietically expressed homeobox	8.64237	8.00696	9.4289	8.19015	8.9021	9.46977	10.169	8.8349	8.44991	8.35871	9.40978	7.48245	8.56709	9.34395	8.42521	0.583637	1.10334	1.89046	-1.71339	1.10334	1.89046	0.0706079	0.726203	0.0363347	0.239318	0.818238	0.0836221
17625336	294074	Cep55	centrosomal protein 55	3.77553	3.53667	3.8252	2.98717	3.12041	3.10813	3.64752	3.10597	3.08256	2.96857	2.89995	2.95148	3.53114	3.24551	2.97564	1.21895	1.46968	1.2057	1.21895	1.46968	1.2057	0.13135	0.00755503	0.152255	0.34498	0.0273127	0.253082
17625387	294072	Slc35g1	solute carrier family 35, member G1	4.79133	4.23115	4.64709	4.7265	4.65629	4.55884	4.68464	4.87971	4.14102	3.78895	3.89173	4.11055	4.59901	4.69487	3.98306	0.935717	1.53257	1.63785	-1.0687	1.53257	1.63785	0.504554	0.000597283	0.000163586	0.721922	0.00385991	0.00142491
17625392	114633	Plce1	phospholipase C, epsilon 1	4.56564	5.34095	4.47173	4.82564	4.03764	3.76946	4.10834	3.84111	5.99819	5.35831	4.88189	6.01212	4.80099	3.93914	5.56263	1.81737	0.589827	0.324549	1.81737	-1.69541	-3.0812	0.00311369	0.00710569	9.75199e-06	0.0339509	0.026007	0.0001614
17625430	685933	LOC685933	hypothetical protein LOC685933	6.08129	5.95609	6.15549	5.93923	6.16597	5.98523	6.29231	6.47351	5.74694	5.67645	5.84901	5.46687	6.03302	6.22926	5.68482	0.872828	1.27298	1.45845	-1.1457	1.27298	1.45845	0.145574	0.0160901	0.000762577	0.365364	0.0488139	0.00452389
17625445	294071	Hells	helicase, lymphoid specific	3.39448	3.30382	3.686	3.50054	3.44506	3.27945	3.33611	2.98776	3.04881	3.61	2.99942	2.81713	3.47121	3.26209	3.11884	1.15598	1.27666	1.10439	1.15598	1.27666	1.10439	0.225505	0.0507295	0.399746	0.472449	0.116653	0.524141
17625459	29277	Cyp2c11	cytochrome P450, subfamily 2, polypeptide 11	3.20667	2.86583	3.06383	3.46455	3.44763	3.58171	3.265	3.18936	3.51908	3.36033	2.8787	3.25919	3.15022	3.37093	3.25433	0.858145	0.930381	1.08418	-1.1653	-1.07483	1.08418	0.190977	0.527389	0.479846	0.429565	0.658485	0.600559
17625488	100361547	LOC100361547	Cytochrome P450, family 2, subfamily c, polypeptide 7-like	3.69542	3.16153	3.55386	3.50934	3.45285	3.45966	3.31627	3.53994	3.97934	3.82206	3.35212	3.66004	3.48004	3.44218	3.70339	1.02659	0.856575	0.834389	1.02659	-1.16744	-1.19848	0.801485	0.152776	0.0987674	0.905811	0.266382	0.181195
17625518	64519	Entpd1	ectonucleoside triphosphate diphosphohydrolase 1	5.69366	5.85988	5.70942	6.12769	5.30961	5.49241	5.19572	5.17116	6.78548	6.37272	6.67636	6.5853	5.84766	5.29222	6.60497	1.46962	0.591601	0.402555	1.46962	-1.69033	-2.48413	0.000914903	5.38036e-05	1.03782e-07	0.0148095	0.000602184	3.59981e-06
17625531	294054	Cc2d2b	coiled-coil and C2 domain containing 2B	2.97398	3.29867	2.81312	3.08363	3.05704	3.03477	3.11542	3.09012	2.84488	2.87332	3.05438	2.89169	3.04235	3.07434	2.91607	0.978072	1.09148	1.11595	-1.02242	1.09148	1.11595	0.785426	0.291671	0.191221	0.898084	0.43201	0.301221
17625569	294053	Ccnj	cyclin J	5.86458	5.9827	5.56844	5.7916	5.99097	5.81169	5.56538	5.78611	5.63153	5.50794	5.38681	5.85597	5.80183	5.78854	5.59556	1.00926	1.1537	1.14312	1.00926	1.1537	1.14312	0.923608	0.151967	0.178199	0.965796	0.265318	0.285379
17625579	309478	Zfp518a	zinc finger protein 518A	7.22316	7.41363	6.75998	7.12489	7.16859	7.09336	5.91401	6.66723	7.45548	7.38201	6.50794	6.74071	7.13042	6.7108	7.02154	1.33757	1.07839	0.806231	1.33757	1.07839	-1.24034	0.146617	0.696125	0.274227	0.366759	0.796332	0.394922
17625587	294051	Dntt	DNA nucleotidylexotransferase	3.15235	2.84844	2.83105	3.12777	3.11996	3.17417	3.08641	3.11246	3.19961	3.03988	2.78907	3.31072	2.98991	3.12325	3.08482	0.911715	0.936327	1.02699	-1.09683	-1.068	1.02699	0.318224	0.473484	0.769893	0.5645	0.609655	0.840754
17625615	309391	Cox15	cytochrome c oxidase assembly homolog COX15	8.04685	7.62695	7.82698	7.68581	7.94546	7.8486	7.77149	7.7339	7.28291	7.4994	7.04181	7.12548	7.79665	7.82486	7.2374	0.980632	1.4735	1.5026	-1.01975	1.4735	1.5026	0.830521	0.00069588	0.000457183	0.920192	0.00434429	0.00310195
17625627	688811	Slc25a28	solute carrier family 25 member 28	8.2025	7.75613	7.75177	7.68781	8.21471	8.05075	8.06957	7.75654	7.48388	7.05109	7.31948	7.31382	7.84955	8.02289	7.29207	0.886786	1.4717	1.65959	-1.12767	1.4717	1.65959	0.252827	0.00180661	0.000182301	0.50244	0.00912159	0.00155117
17625637	24401	Got1	glutamic-oxaloacetic transaminase 1	9.11348	8.13375	9.0955	9.24363	9.18359	9.00413	9.90133	9.67552	8.8081	8.78785	8.64535	9.07452	8.89659	9.44114	8.82896	0.685604	1.04799	1.52857	-1.45857	1.04799	1.52857	0.0399164	0.782683	0.0232787	0.16982	0.859003	0.0593513
17625690	309381	Pyroxd2	pyridine nucleotide-disulphide oxidoreductase domain 2	5.91233	5.55888	6.37961	6.28018	6.11856	5.83921	6.18966	6.22473	5.46312	5.58271	5.85419	5.49921	6.03275	6.09304	5.59981	0.959071	1.34998	1.4076	-1.04268	1.34998	1.4076	0.729987	0.0240401	0.0120527	0.869373	0.0662394	0.0355645
17625708	309380	Loxl4	lysyl oxidase-like 4	4.05595	4.53175	4.38772	4.27937	4.27889	4.40211	5.18202	4.98024	4.11768	4.42908	3.83985	4.33419	4.3137	4.71081	4.1802	0.759373	1.09695	1.44454	-1.31688	1.09695	1.44454	0.0664907	0.514521	0.0186795	0.231339	0.647293	0.0500759
17625725	171438	Crtac1	cartilage acidic protein 1	4.18092	4.36098	4.46497	4.15803	3.92346	4.09351	3.82026	4.16767	5.5853	5.85729	6.16913	5.9225	4.29123	4.00123	5.88356	1.22264	0.331635	0.271245	1.22264	-3.01536	-3.6867	0.0532452	1.39465e-08	1.58762e-09	0.202171	6.50317e-07	1.20597e-07
17625741	100526566	Mir3085	microRNA 3085	3.76404	3.92288	3.42068	3.66558	4.23702	3.70516	3.80399	3.39581	3.61752	3.57401	3.14832	3.33954	3.69329	3.7855	3.41985	0.93809	1.20869	1.28846	-1.066	1.20869	1.28846	0.605562	0.139414	0.0547585	0.795154	0.248808	0.114617
17625749	171386	Avpi1	arginine vasopressin-induced 1	6.60344	6.14382	6.56326	6.47002	6.48504	6.09098	6.88914	6.87443	6.22617	5.90133	5.93431	5.9015	6.44514	6.5849	5.99082	0.907669	1.37013	1.5095	-1.10172	1.37013	1.5095	0.435811	0.020612	0.00420577	0.668592	0.0589609	0.0161314
17625755	293950	Morn4	MORN repeat containing 4	5.10285	4.70534	5.04104	5.41396	5.06803	4.71405	5.32302	5.0593	5.20016	5.04753	4.53743	5.49999	5.0658	5.0411	5.07128	1.01727	0.99621	0.979301	1.01727	-1.0038	-1.02114	0.904314	0.978719	0.88324	0.957927	0.986555	0.924014
17625781	293938	Bloc1s2	biogenesis of lysosomal organelles complex-1, subunit 2	7.06557	6.89476	7.28483	7.0688	6.59705	6.42259	7.0726	7.05401	6.81382	7.15748	6.84901	6.83706	7.07849	6.78656	6.91434	1.22427	1.1205	0.915239	1.22427	1.1205	-1.09261	0.0846312	0.31445	0.430276	0.266504	0.456695	0.554073
17625788	365465	Cwf19l1	CWF19 like cell cycle control factor 1	7.77947	7.80594	7.70359	7.68691	7.9133	7.67273	7.48024	7.60938	7.68298	7.50854	7.20705	7.07856	7.74398	7.66891	7.36928	1.05341	1.29657	1.23083	1.05341	1.29657	1.23083	0.601771	0.0184295	0.0512195	0.792233	0.0541572	0.108665
17625806	309361	Chuk	component of inhibitor of nuclear factor kappa B kinase complex	7.60303	7.24814	7.77796	7.39227	7.70917	7.37997	7.81613	7.73268	7.22702	7.09776	7.12189	7.06039	7.50535	7.65949	7.12677	0.898669	1.30007	1.44666	-1.11276	1.30007	1.44666	0.2702	0.0136051	0.00139221	0.51932	0.0426731	0.00700327
17625829	293939	Erlin1	ER lipid raft associated 1	7.27215	6.93364	7.46903	7.18889	6.62706	6.59285	6.78715	6.79131	6.51247	6.36126	6.34745	6.70608	7.21593	6.69959	6.48181	1.43032	1.66337	1.16294	1.43032	1.66337	1.16294	0.00146534	6.39653e-05	0.118589	0.0204142	0.000687539	0.208301
17625842	83790	Cyp2c23	cytochrome P450, family 2, subfamily c, polypeptide 23	4.09832	3.67517	3.48892	3.54415	3.69719	3.62845	3.83329	3.50846	3.60743	3.98299	3.22128	3.45533	3.70164	3.66685	3.56676	1.02441	1.098	1.07184	1.02441	1.098	1.07184	0.840344	0.439515	0.564333	0.925794	0.578698	0.675639
17625860	83792	Scd2	stearoyl-Coenzyme A desaturase 2	10.4361	10.2499	10.0073	10.0731	10.6025	10.8184	10.1854	10.4034	10.2827	10.3306	10.4153	10.5391	10.1916	10.5024	10.3919	0.806171	0.870352	1.07961	-1.24043	-1.14896	1.07961	0.0494146	0.187412	0.457239	0.19374	0.310798	0.579465
17625868	499358	Scd4	stearoyl-coenzyme A desaturase 4	3.61855	3.37188	3.74089	3.60219	3.53836	4.09661	3.67334	3.92406	3.78701	3.51916	3.46707	3.45911	3.58338	3.80809	3.55809	0.855762	1.01768	1.18921	-1.16855	1.01768	1.18921	0.130052	0.858993	0.0951797	0.343695	0.910216	0.176096
17625886	309434	Hif1an	hypoxia inducible factor 1 subunit alpha inhibitor	6.52332	6.46423	6.79322	6.77976	6.65706	6.68041	7.19964	7.27299	5.9914	6.07852	6.44912	6.4185	6.64013	6.95252	6.23438	0.805306	1.32478	1.64506	-1.24176	1.32478	1.64506	0.0841227	0.0299702	0.000765374	0.265633	0.0782987	0.00452666
17625911	499360	Slf2	SMC5-SMC6 complex localization factor 2	5.88484	6.02827	5.69216	5.96853	6.01639	5.96559	5.67836	6.09692	6.06642	6.1882	6.2459	6.13645	5.89345	5.93932	6.15924	0.968708	0.83174	0.858608	-1.0323	-1.2023	-1.16468	0.70631	0.0426617	0.0863487	0.856402	0.102251	0.162954
17625960	309441	Twnk	twinkle mtDNA helicase	5.39112	4.90164	5.51101	5.46198	5.28625	5.32048	5.582	5.30208	4.90615	4.93426	5.01671	4.94311	5.31644	5.3727	4.95006	0.961751	1.28911	1.34038	-1.03977	1.28911	1.34038	0.685531	0.0174688	0.00771043	0.845534	0.0519972	0.0252441
17625969	365468	Lzts2	leucine zipper tumor suppressor 2	5.17319	5.64495	5.46439	5.56144	5.07976	5.26643	5.1595	4.87717	4.69651	4.80657	4.93371	4.81525	5.46099	5.09572	4.81301	1.28813	1.56697	1.21647	1.28813	1.56697	1.21647	0.0122436	0.000160598	0.0430939	0.0814865	0.00139978	0.0952761
17625978	65042	Sfxn3	sideroflexin 3	7.54168	7.38918	7.17203	7.18937	7.13766	7.64869	7.16883	7.03813	6.87024	6.9853	7.43036	7.23555	7.32307	7.24833	7.13036	1.05317	1.1429	1.0852	1.05317	1.1429	1.0852	0.648512	0.249619	0.474333	0.824172	0.385208	0.595202
17625992	293997	Kazald1	Kazal-type serine peptidase inhibitor domain 1	3.54546	3.83148	3.73942	3.68993	3.43897	3.49866	3.49083	3.7486	3.61996	3.6208	3.45269	3.47797	3.70157	3.54427	3.54286	1.1152	1.11629	1.00098	1.1152	1.11629	1.00098	0.176464	0.172865	0.990001	0.410009	0.292927	0.993728
17626033	309446	Hps6	HPS6, biogenesis of lysosomal organelles complex 2 subunit 3	3.87796	3.81866	4.57165	4.13016	3.66264	3.91946	5.03407	4.34149	3.5238	3.7171	4.4051	3.62273	4.09961	4.23941	3.81719	0.90764	1.21623	1.34	-1.10176	1.21623	1.34	0.619018	0.321708	0.146829	0.804972	0.464359	0.245988
17626037	294007	Pprc1	PPARG related coactivator 1	5.46758	5.18934	5.62307	5.63335	5.42492	5.33462	5.86286	6.03154	5.09541	4.76782	5.81578	5.23844	5.47834	5.66349	5.22936	0.879557	1.18836	1.35109	-1.13694	1.18836	1.35109	0.396798	0.259398	0.059567	0.636458	0.396875	0.122365
17626054	64896	Nolc1	nucleolar and coiled-body phosphoprotein 1	8.28247	7.48169	8.2742	7.94143	7.83158	7.37354	7.92063	7.95847	7.55954	7.50974	7.63437	7.77895	7.99495	7.77106	7.62065	1.16788	1.29621	1.10988	1.16788	1.29621	1.10988	0.232576	0.055709	0.41601	0.48077	0.125368	0.54001
17626119	309452	Nfkb2	nuclear factor kappa B subunit 2	6.79093	6.65283	6.98857	6.54909	6.66488	6.72878	7.59317	6.94332	5.82673	5.51217	6.73842	5.80057	6.74535	6.98254	5.96947	0.848401	1.71224	2.01819	-1.17869	1.71224	2.01819	0.353106	0.00717735	0.00106833	0.59833	0.0261988	0.00576124
17626143	309453	Fbxl15	F-box and leucine-rich repeat protein 15	5.12051	4.89316	5.2826	5.019	4.94249	5.06475	5.15152	5.40117	4.8404	4.58838	5.09399	4.9143	5.07882	5.13998	4.85927	0.958491	1.16437	1.2148	-1.04331	1.16437	1.2148	0.666991	0.136891	0.0631972	0.835321	0.245652	0.128042
17626150	100314121	Mir146b	microRNA 146b	3.28878	3.07233	3.18415	3.60932	3.34884	3.36386	3.28734	3.23236	2.9862	3.05387	3.24357	3.37082	3.28864	3.3081	3.16362	0.986604	1.09053	1.10534	-1.01358	1.09053	1.10534	0.884067	0.35612	0.288695	0.947703	0.499398	0.411078
17626152	309454	Mfsd13a	major facilitator superfamily domain containing 13A	6.58705	6.51326	6.29341	6.37351	6.8499	6.93731	6.90021	6.75015	6.49874	6.62332	6.73793	6.61182	6.44181	6.85939	6.61795	0.748678	0.885065	1.18217	-1.33569	-1.12986	1.18217	0.00154195	0.120784	0.0399294	0.0212256	0.224449	0.0897239
17626180	688785	Trim8	tripartite motif-containing 8	6.74954	6.5426	6.54343	6.62868	6.81955	6.74657	6.82778	6.9455	6.62334	6.52587	6.27314	6.75012	6.61606	6.83485	6.54312	0.859287	1.05186	1.22411	-1.16376	1.05186	1.22411	0.0842503	0.545555	0.0265418	0.265913	0.674366	0.0656519
17626189	294011	Sfxn2	sideroflexin 2	6.74195	5.87079	6.47245	6.4573	6.75807	6.45108	6.94786	6.81321	6.13598	5.86378	6.12185	6.27665	6.38562	6.74255	6.09957	0.780823	1.2193	1.56156	-1.2807	1.2193	1.56156	0.0583941	0.120881	0.00230874	0.213735	0.224507	0.0102421
17626203	309456	Wbp1l	WW domain binding protein 1-like	8.52037	8.65428	8.39403	8.52602	8.89528	9.16389	8.96763	9.2284	8.24566	8.72652	8.80316	8.53088	8.52368	9.0638	8.57656	0.687712	0.964009	1.40176	-1.4541	-1.03733	1.40176	0.00130286	0.701158	0.00282776	0.0189263	0.799554	0.0119111
17626209	294012	Borcs7	BLOC-1 related complex subunit 7	8.69463	8.41701	8.44583	8.54983	8.61514	8.23283	8.64277	8.65757	8.06298	7.77853	7.99157	7.71227	8.52683	8.53708	7.88634	0.992921	1.55886	1.56997	-1.00713	1.55886	1.56997	0.938211	0.000217991	0.000188174	0.97229	0.00179095	0.00158624
17626216	140925	As3mt	arsenite methyltransferase	7.4251	7.46221	7.51501	7.51492	7.69811	7.52042	7.44437	7.79249	6.7881	6.96502	6.94287	6.92133	7.47931	7.61385	6.90433	0.910959	1.48966	1.63526	-1.09774	1.48966	1.63526	0.2276	9.34696e-05	1.06447e-05	0.475047	0.000923624	0.000173576
17626229	294014	Cnnm2	cyclin and CBS domain divalent metal cation transport mediator 2	5.40598	5.3065	5.40948	5.31164	5.50655	5.42456	5.62224	5.48045	5.57772	5.61185	6.23682	6.07037	5.3584	5.50845	5.87419	0.901218	0.699411	0.776073	-1.10961	-1.42978	-1.28854	0.311995	0.00285113	0.0227794	0.558993	0.0129352	0.0583847
17626240	24503	Ina	internexin neuronal intermediate filament protein, alpha	3.73398	3.78337	3.74163	3.95166	3.97453	3.48709	3.69009	3.72343	6.94142	6.7464	6.86876	7.07965	3.80266	3.71878	6.90906	1.05986	0.116113	0.109555	1.05986	-8.61229	-9.12784	0.507479	4.19837e-13	2.90767e-13	0.724657	7.82321e-10	1.01422e-09
17626298	309459	Neurl1	neuralized E3 ubiquitin protein ligase 1	3.72199	4.0911	3.85138	4.12043	3.96741	3.97477	4.09473	4.20667	5.69867	5.57152	5.83253	6.39059	3.94623	4.06089	5.87333	0.923595	0.262957	0.28471	-1.08273	-3.80291	-3.51234	0.496403	1.18369e-08	2.59137e-08	0.71571	5.7687e-07	1.12932e-06
17626306	54308	Slk	STE20-like kinase	7.58435	7.95872	7.70261	7.70805	7.73922	8.15664	8.07323	7.80159	7.78942	8.02025	8.039	7.70112	7.73843	7.94267	7.88745	0.867996	0.901865	1.03902	-1.15208	-1.10881	1.03902	0.148544	0.283429	0.685618	0.369716	0.423167	0.775764
17626327	294030	Sfr1	SWI5-dependent homologous recombination repair protein 1	6.00417	6.23681	5.99328	5.86194	5.69023	5.59991	5.52329	5.52075	6.19164	5.88836	5.79342	5.81875	6.02405	5.58355	5.92304	1.35708	1.07252	0.790317	1.35708	1.07252	-1.26532	0.00265533	0.417798	0.0139667	0.0308692	0.559024	0.0399631
17626338	114846	Gsto1	glutathione S-transferase omega 1	10.0604	9.88749	9.89006	9.70524	9.89596	9.512	9.81296	9.54004	9.81246	9.45568	9.46274	9.22475	9.8858	9.69024	9.48891	1.14517	1.31667	1.14976	1.14517	1.31667	1.14976	0.190899	0.0144442	0.178921	0.42946	0.0447476	0.286025
17626346	309465	Gsto2	glutathione S-transferase omega 2	5.6661	5.58149	5.85976	5.57902	6.19184	5.52451	5.8959	5.77688	5.31135	5.13554	5.29906	4.60761	5.67159	5.84728	5.08839	0.885345	1.49817	1.69219	-1.1295	1.49817	1.69219	0.323239	0.00430143	0.000573343	0.569533	0.0177879	0.00366169
17626410	24505	Ins1	insulin 1	3.40844	3.42828	3.59756	3.71038	3.61117	4.35266	3.80438	3.40095	3.88836	3.77279	3.4786	3.79371	3.53617	3.79229	3.73337	0.837334	0.872242	1.04169	-1.19427	-1.14647	1.04169	0.168369	0.282238	0.743223	0.398489	0.421852	0.820327
17626422	25701	Mxi1	MAX interactor 1, dimerization protein	7.18545	7.33181	6.97593	7.09436	7.31487	7.70674	7.13005	6.94352	6.98561	6.78814	7.22164	6.66578	7.14689	7.2738	6.91529	0.915792	1.17413	1.2821	-1.09195	1.17413	1.2821	0.459252	0.186528	0.0494629	0.687255	0.310014	0.106013
17626435	171109	Dusp5	dual specificity phosphatase 5	5.10907	5.55872	5.90365	5.39905	4.59629	5.07576	5.62684	4.76433	4.11966	4.5267	4.87941	4.62192	5.49262	5.0158	4.53692	1.39167	1.93952	1.39366	1.39167	1.93952	1.39366	0.0551496	0.000897264	0.054234	0.205978	0.00529059	0.113624
17626445	29486	Smc3	structural maintenance of chromosomes 3	7.78714	7.76212	7.83579	7.80261	7.46861	7.31789	7.12631	7.12881	7.63713	7.61411	7.24469	7.54648	7.79691	7.26041	7.5106	1.45046	1.21952	0.840781	1.45046	1.21952	-1.18937	0.000506207	0.0311266	0.0550109	0.00988519	0.0805076	0.115074
17626494	64031	Pdcd4	programmed cell death 4	9.27129	9.34489	9.45345	9.36568	8.79828	8.85343	8.89695	8.35576	8.76846	8.32424	8.86221	8.41324	9.35883	8.72611	8.59204	1.55049	1.70148	1.09738	1.55049	1.70148	1.09738	0.000841122	0.00015374	0.385805	0.0139303	0.00135356	0.509944
17626511	315923	Lysmd3	LysM domain containing 3	8.03854	8.46339	9.22889	7.76698	7.93584	8.97041	9.7842	7.85529	7.68205	8.15073	8.71779	7.58367	8.37445	8.63644	8.03356	0.833939	1.26654	1.51874	-1.19913	1.26654	1.51874	0.535101	0.421869	0.165413	0.744248	0.562699	0.269646
17626514	309548	Shoc2	SHOC2 leucine-rich repeat scaffold protein	7.51296	7.91472	7.69162	7.61157	7.26465	7.26292	7.72346	7.34951	8.1465	7.60784	7.88772	7.68944	7.68272	7.40014	7.83288	1.21637	0.901151	0.740852	1.21637	-1.10969	-1.3498	0.0783604	0.330133	0.0114338	0.253631	0.472308	0.0341982
17626531	94340	Acsl5	acyl-CoA synthetase long-chain family member 5	6.9994	6.45045	6.46613	6.42692	6.95632	6.84898	6.60407	6.3992	7.18954	7.21154	6.82694	7.30835	6.58572	6.70214	7.13409	0.922473	0.683792	0.741259	-1.08404	-1.46243	-1.34906	0.49283	0.00506147	0.0204078	0.713557	0.0200995	0.0536411
17626597	64026	Casp7	caspase 7	6.78578	6.66778	6.57297	6.59457	6.61612	6.6515	6.58409	6.48321	6.36183	6.27539	6.61828	6.28633	6.65527	6.58373	6.38546	1.05084	1.20565	1.14732	1.05084	1.20565	1.14732	0.524967	0.0275133	0.0922463	0.737434	0.0733239	0.171795
17626635	24925	Adrb1	adrenoceptor beta 1	4.5985	4.34378	4.70396	4.58495	4.72581	4.4937	4.83709	4.80225	4.21228	4.58569	4.72421	4.86776	4.5578	4.71471	4.59748	0.896941	0.972865	1.08465	-1.1149	-1.02789	1.08465	0.299742	0.789325	0.434578	0.546124	0.862806	0.55836
17626665	307988	Vwa2	von Willebrand factor A domain containing 2	3.74556	3.63457	3.82106	3.92407	3.6689	4.01048	4.19833	3.77587	3.1629	3.67269	3.77561	3.86938	3.78132	3.9134	3.62015	0.912515	1.11819	1.2254	-1.09587	1.11819	1.2254	0.426216	0.334251	0.09021	0.661937	0.476395	0.168583
17626679	361774	Fam160b1	family with sequence similarity 160, member B1	6.3696	6.2538	6.08084	6.28285	6.55506	6.5278	6.02285	6.57656	6.46551	6.52587	6.81152	6.40342	6.24677	6.42057	6.55158	0.886507	0.809551	0.913191	-1.12802	-1.23525	-1.09506	0.243101	0.0506486	0.373847	0.491735	0.116521	0.498004
17626698	361775	Trub1	TruB pseudouridine synthase family member 1	6.79122	6.57229	6.74203	6.61403	6.53303	6.64603	6.55264	6.63524	5.97001	5.95115	5.93529	5.9632	6.67989	6.59173	5.95491	1.06301	1.65288	1.5549	1.06301	1.65288	1.5549	0.375829	2.7095e-06	1.14965e-05	0.618138	5.32384e-05	0.000183471
17626712	307992	Atrnl1	attractin like 1	4.85744	5.27905	5.29841	5.29103	5.77762	5.89893	6.85067	6.3456	5.91853	5.87302	6.19925	5.88092	5.18148	6.2182	5.96793	0.487434	0.57977	1.18943	-2.05156	-1.72482	1.18943	0.000147544	0.00158721	0.234815	0.00380675	0.00822772	0.351551
17626755	25702	Pnlip	pancreatic lipase	3.40328	2.87207	3.06828	3.48484	3.1956	3.33542	3.41659	3.35818	3.49873	3.07987	3.06256	3.25386	3.20712	3.32645	3.22375	0.920615	0.988535	1.07378	-1.08623	-1.0116	1.07378	0.433204	0.912034	0.498779	0.66632	0.945222	0.616661
17626800	292138	Eno4	enolase 4	4.86091	3.96824	4.98684	5.05181	5.4171	5.0718	5.99241	6.35035	4.42538	4.94581	4.71062	4.95216	4.71695	5.70791	4.75849	0.503141	0.971616	1.9311	-1.98751	-1.02921	1.9311	0.00298638	0.882788	0.00402715	0.0330129	0.927733	0.015587
17626824	25549	Slc18a2	solute carrier family 18 member A2	2.99535	3.16188	3.18938	3.00684	3.17069	3.09619	2.96771	3.03966	4.86832	4.33022	4.46009	4.91152	3.08837	3.06856	4.64254	1.01382	0.340524	0.335882	1.01382	-2.93665	-2.97723	0.886911	1.78108e-08	1.51492e-08	0.948743	7.81206e-07	7.38291e-07
17626842	499380	Emx2	empty spiracles homeobox 2	3.59545	3.68762	3.6757	3.64497	3.87192	3.74647	3.95032	3.63307	3.433	3.60884	3.42786	3.48218	3.65094	3.80044	3.48797	0.901559	1.11958	1.24183	-1.10919	1.11958	1.24183	0.171961	0.138913	0.00935952	0.403479	0.248236	0.0293633
17626856	365494	Nanos1	nanos C2HC-type zinc finger 1	4.32516	4.1923	4.37871	4.23973	4.32988	4.43493	4.46782	4.19591	4.44495	4.58773	5.16107	5.06795	4.28398	4.35714	4.81542	0.950553	0.69186	0.72785	-1.05202	-1.44538	-1.37391	0.639508	0.00367513	0.0095365	0.819142	0.0156993	0.0297471
17626858	308009	Dennd10	DENN domain containing 10	7.69234	7.30193	7.40886	7.26631	7.54582	7.04328	7.18425	7.17109	7.59428	7.21504	6.8538	6.9686	7.41736	7.23611	7.15793	1.13386	1.19701	1.05569	1.13386	1.19701	1.05569	0.298384	0.144393	0.648498	0.545385	0.255739	0.745929
17626869	59075	Grk5	G protein-coupled receptor kinase 5	5.36633	5.90734	5.63794	6.03545	5.21663	5.53826	5.8605	5.56977	5.55432	5.51598	5.48776	5.86047	5.73677	5.54629	5.60463	1.14114	1.09591	0.960366	1.14114	1.09591	-1.04127	0.272199	0.441082	0.731495	0.520996	0.579774	0.812128
17626921	678740	Vom2r1	vomeronasal 2 receptor, 1	3.61943	3.1762	3.2364	4.07061	3.09132	3.727	3.48199	3.27476	3.7438	4.42439	3.1702	3.68931	3.52566	3.39377	3.75692	1.09573	0.851888	0.777461	1.09573	-1.17386	-1.28624	0.6051	0.369335	0.167246	0.794854	0.511599	0.271982
17626938	308248	Vom2r4	vomeronasal 2 receptor, 4	5.22455	5.51464	5.23969	5.76102	5.45088	5.70911	5.2847	5.20799	5.1616	5.85548	5.04884	4.92471	5.43497	5.41317	5.24766	1.01523	1.13864	1.12156	1.01523	1.13864	1.12156	0.913045	0.355648	0.41283	0.962582	0.498994	0.53705
17627005	292450	Raet1e	retinoic acid early transcript 1E	5.32775	5.49396	5.61024	5.95114	5.3464	5.5097	5.60733	5.65694	5.69758	5.94199	5.628	5.84105	5.59577	5.53009	5.77716	1.04658	0.881855	0.842609	1.04658	-1.13397	-1.18679	0.643788	0.212825	0.0970905	0.821007	0.343068	0.178856
17627010	292458	Raet1c	retinoic acid early transcript gamma	3.09267	2.82791	2.90161	3.30753	3.02191	3.05719	3.08129	2.89968	3.17798	3.38444	3.07374	3.24492	3.03243	3.01502	3.22027	1.01214	0.877919	0.867386	1.01214	-1.13906	-1.15289	0.889643	0.149644	0.117938	0.950457	0.262231	0.207243
17627075	25604	Pcmt1	protein-L-isoaspartate (D-aspartate) O-methyltransferase 1	8.6916	7.79784	8.48748	8.4907	8.49668	7.99163	8.01565	8.13417	8.14025	7.62512	6.77795	8.26796	8.3669	8.15953	7.70282	1.15458	1.58456	1.37241	1.15458	1.58456	1.37241	0.471861	0.0327629	0.125642	0.697532	0.083752	0.217874
17627083	361448	Ginm1	glycoprotein integral membrane 1	9.829	9.69464	9.81523	9.65478	9.78768	9.78322	9.90447	9.81153	9.10149	9.25398	9.321	8.80186	9.74841	9.82173	9.11958	0.950454	1.54631	1.62692	-1.05213	1.54631	1.62692	0.553747	0.000131688	4.43774e-05	0.758772	0.0011953	0.000522876
17627092	308267	Tab2	TGF-beta activated kinase 1/MAP3K7 binding protein 2	6.70862	7.10266	7.08154	7.04138	6.67249	6.92228	7.16955	7.13833	6.92128	6.74674	7.49034	6.8097	6.98355	6.97566	6.99202	1.00548	0.994147	0.988728	1.00548	-1.00589	-1.0114	0.963963	0.9613	0.925354	0.983715	0.975724	0.951455
17627103	361450	Ust	uronyl-2-sulfotransferase	4.04228	4.67337	4.07152	4.23273	3.76093	3.62187	3.74989	3.34027	4.33101	3.97199	3.74364	4.10292	4.25498	3.61824	4.03739	1.55481	1.16279	0.747864	1.55481	1.16279	-1.33714	0.0017509	0.209262	0.0237394	0.0232717	0.338893	0.0602852
17627119	365037	Sash1	SAM and SH3 domain containing 1	5.46825	5.46652	5.58069	5.71845	5.6794	6.12058	5.91665	5.96301	5.66855	5.67143	6.05335	5.47177	5.55848	5.91991	5.71628	0.778391	0.896392	1.1516	-1.2847	-1.11558	1.1516	0.0204707	0.27335	0.163289	0.112597	0.412147	0.267016
17627142	365038	Samd5	sterile alpha motif domain containing 5	5.4318	4.79918	5.5599	5.24769	4.51428	4.62532	4.58896	4.25469	6.98914	6.60213	6.29685	7.47134	5.25964	4.49581	6.83986	1.69799	0.33443	0.196957	1.69799	-2.99016	-5.07726	0.0041574	5.48511e-06	4.9741e-08	0.040138	9.39309e-05	1.92038e-06
17627147	81022	Stxbp5	syntaxin binding protein 5	5.83954	6.16857	6.00394	6.15481	5.97197	6.41002	6.07974	6.31776	6.77591	6.78776	6.39386	6.89271	6.04171	6.19487	6.71256	0.89928	0.628139	0.698491	-1.112	-1.592	-1.43166	0.295076	0.000298749	0.00247498	0.541972	0.00228079	0.0107895
17627219	365042	Rab32	RAB32, member RAS oncogene family	6.69003	6.42234	6.59532	6.14507	6.41123	6.17547	6.40174	6.15938	5.63862	5.67063	5.79641	5.22198	6.46319	6.28696	5.58191	1.12993	1.84201	1.6302	1.12993	1.84201	1.6302	0.260077	4.00929e-05	0.00034032	0.509915	0.000473626	0.00249003
17627322	292483	Stx11	syntaxin 11	3.83839	4.09984	4.17125	4.01459	4.12271	4.81199	5.53447	4.29138	4.93403	4.22766	5.24975	4.22332	4.03102	4.69014	4.65869	0.633264	0.64722	1.02204	-1.57912	-1.54507	1.02204	0.0365445	0.0450051	0.913779	0.160548	0.106403	0.94484
17627328	361452	Ltv1	LTV1 ribosome biogenesis factor	5.75021	6.01144	5.79069	5.70556	5.46839	5.33191	5.4102	5.56846	5.69823	5.30043	5.70655	5.29221	5.81447	5.44474	5.49935	1.29211	1.24411	0.962852	1.29211	1.24411	-1.03858	0.0124494	0.0284599	0.678647	0.082289	0.075284	0.770826
17627340	308291	Phactr2	phosphatase and actin regulator 2	6.35075	7.44292	6.70566	7.08331	5.02142	5.53312	5.53652	5.01507	5.96568	5.89275	5.82328	5.70965	6.89566	5.27654	5.84784	3.07189	2.0674	0.673008	3.07189	2.0674	-1.48587	1.59191e-06	0.00016023	0.0147249	0.000113325	0.00139747	0.0414609
17627354	83519	Pex3	peroxisomal biogenesis factor 3	8.83952	8.18226	8.50314	8.26059	8.57505	7.83668	8.02694	7.94043	8.45655	8.03162	7.8361	7.91793	8.44638	8.09478	8.06055	1.27598	1.30661	1.02401	1.27598	1.30661	1.02401	0.0880147	0.0638162	0.860907	0.27304	0.139168	0.908054
17627369	292486	Aig1	androgen-induced 1	7.82765	7.62132	7.58091	7.3233	7.17312	6.68534	7.13946	6.89201	6.68215	6.56411	6.62833	6.41428	7.58829	6.97248	6.57222	1.53242	2.02241	1.31975	1.53242	2.02241	1.31975	0.000569365	3.78982e-06	0.0121453	0.0105905	6.98241e-05	0.0357599
17627381	308376	Adgrg6	adhesion G protein-coupled receptor G6	4.44808	4.00099	4.13354	4.12054	5.47407	5.59772	4.72679	4.66739	6.16338	6.7369	5.20437	5.9966	4.17579	5.11649	6.02531	0.520979	0.277484	0.532621	-1.91946	-3.60381	-1.87751	0.00490311	1.25648e-05	0.00614145	0.0440923	0.0001839	0.0213842
17627406	292640	Vta1	vesicle trafficking 1	8.18736	8.01875	8.11568	7.94565	7.87585	7.92915	7.72596	7.69527	8.08905	8.15375	7.64178	7.6978	8.06686	7.80656	7.89559	1.19773	1.12605	0.940151	1.19773	1.12605	-1.06366	0.0708081	0.219205	0.514606	0.239795	0.350403	0.629916
17627423	308624	Heca	hdc homolog, cell cycle regulator	5.34042	5.63578	5.76543	5.59825	5.37604	6.13651	6.37369	5.54363	5.50229	5.72818	5.77003	5.8456	5.58497	5.85747	5.71152	0.827885	0.916016	1.10645	-1.2079	-1.09168	1.10645	0.180885	0.523752	0.463276	0.416792	0.655035	0.585098
17627428	685045	Abracl	ABRA C-terminal like	5.32727	5.03319	5.20405	4.64963	5.46944	5.65219	5.16963	5.13925	4.80727	4.79398	5.21267	4.40907	5.05353	5.35763	4.80575	0.80995	1.18738	1.466	-1.23464	1.18738	1.466	0.126359	0.206597	0.0105225	0.338502	0.335454	0.032065
17627433	100361997	Ect2l2	epithelial cell transforming 2-like 2	3.35621	3.48443	3.31886	3.05964	3.31886	3.73139	3.50234	3.13484	3.21651	3.17245	3.37653	3.19259	3.30479	3.42186	3.23952	0.922058	1.04628	1.13472	-1.08453	1.04628	1.13472	0.410222	0.643331	0.207275	0.64873	0.753299	0.320409
17627455	361454	Ccdc28a	coiled-coil domain containing 28A	5.32955	5.88266	5.01335	5.56947	5.7605	5.73274	5.31185	5.82156	5.44478	5.75089	5.59094	5.56499	5.44876	5.65666	5.5879	0.865793	0.908058	1.04882	-1.15501	-1.10125	1.04882	0.247581	0.4329	0.695892	0.49754	0.572804	0.783975
17627466	308632	Hebp2	heme binding protein 2	3.9213	3.35102	3.71726	3.52329	3.99645	4.53272	4.01081	3.36007	5.56479	5.15991	5.30058	5.16602	3.62822	3.97501	5.29782	0.786329	0.314339	0.399755	-1.27173	-3.18128	-2.50153	0.115053	1.16842e-06	1.59773e-05	0.320962	2.63465e-05	0.000236649
17627474	292947	Arfgef3	ARFGEF family member 3	3.2866	4.30965	3.71718	3.53387	3.92441	3.69192	3.93494	3.82661	5.70727	5.75621	5.7319	6.45324	3.71183	3.84447	5.91215	0.912159	0.217588	0.238542	-1.0963	-4.59584	-4.19213	0.534114	4.45756e-08	9.70091e-08	0.743332	1.69057e-06	3.43498e-06
17627510	308717	Slc35d3	solute carrier family 35, member D3	3.81022	3.93741	3.89316	3.85356	3.99484	4.04627	3.50302	3.76052	5.52497	5.268	5.52238	5.97972	3.87359	3.82616	5.57377	1.03342	0.307748	0.297796	1.03342	-3.24941	-3.358	0.764223	2.81858e-08	1.98648e-08	0.886994	1.15309e-06	9.06383e-07
17627515	308718	Pex7	peroxisomal biogenesis factor 7	5.98311	5.55166	6.06121	5.70003	5.76671	5.7581	5.5325	5.73375	5.3612	5.60826	5.18978	5.30299	5.824	5.69777	5.36556	1.09144	1.37406	1.25894	1.09144	1.37406	1.25894	0.369073	0.00455023	0.0283977	0.612818	0.0185805	0.0690445
17627529	140929	Pde7b	phosphodiesterase 7B	6.81397	6.87875	6.0739	5.92313	6.45139	6.22753	6.01131	5.79231	6.81021	6.70835	7.00913	6.61037	6.42244	6.12063	6.78452	1.23268	0.778042	0.631178	1.23268	-1.28528	-1.58434	0.178672	0.111462	0.00758455	0.413586	0.211758	0.0249424
17627542	498982	RGD1560020_predicted	MYB proto-oncogene, transcription factor	3.42867	3.6415	3.5533	3.62757	3.4326	3.73275	3.78218	3.59982	3.63349	3.34097	3.6267	3.66312	3.56276	3.63684	3.56607	0.949949	0.997708	1.05028	-1.05269	-1.0023	1.05028	0.538769	0.977938	0.556825	0.746941	0.98626	0.669066
17627583	360302	Ptprk	protein tyrosine phosphatase, receptor type, K	7.59075	7.85998	7.72995	7.5293	7.92905	8.34778	8.0654	7.88714	7.45876	7.45627	7.91583	6.88662	7.67749	8.05734	7.42937	0.768518	1.18766	1.54539	-1.30121	1.18766	1.54539	0.0572891	0.19758	0.0040962	0.211158	0.323752	0.0157879
17627604	293947	Arhgap18	Rho GTPase activating protein 18	9.42955	9.47744	9.70152	9.34661	9.01013	8.99242	9.25589	8.83188	7.99699	8.58279	8.35227	7.44084	9.48878	9.02258	8.09322	1.38147	2.6309	1.90443	1.38147	2.6309	1.90443	0.0348617	6.18509e-06	0.00036703	0.155126	0.000103442	0.00263384
17627635	498988	RGD1559962	similar to High mobility group protein 2 (HMG-2)	5.60968	5.5015	5.47037	5.30709	5.56195	5.55731	5.39589	5.1557	5.19487	5.01127	4.75455	5.14161	5.47216	5.41772	5.02558	1.03846	1.36281	1.31234	1.03846	1.36281	1.31234	0.686464	0.00445673	0.010125	0.845813	0.0183021	0.0311328
17627637	309557	Epb41l2	erythrocyte membrane protein band 4.1-like 2	6.63317	6.97039	6.40631	6.53343	6.44476	6.72408	6.19135	5.66765	7.06978	6.47197	6.31943	6.59567	6.63583	6.25696	6.61421	1.30032	1.01509	0.780648	1.30032	1.01509	-1.28099	0.101335	0.921748	0.120443	0.296505	0.951428	0.210822
17627662	363088	Ccnb2	cyclin B2	5.27433	3.57618	5.80227	3.57876	3.47734	3.24553	4.01362	3.38595	3.58032	3.38217	3.36818	3.07724	4.55789	3.53061	3.35198	2.03817	2.30683	1.13181	2.03817	2.30683	1.13181	0.0243704	0.0103004	0.667725	0.125803	0.0345899	0.762242
17627697	64032	Ccn2	cellular communication network factor 2	4.86634	5.36561	4.81744	4.9049	5.01725	4.84413	4.98254	4.87929	6.19875	5.7691	5.51622	5.74726	4.98858	4.9308	5.80783	1.04086	0.566734	0.544488	1.04086	-1.7645	-1.83659	0.714828	0.000113002	5.78125e-05	0.860798	0.00106775	0.00063547
17627707	294119	Moxd1	monooxygenase, DBH-like 1	3.81585	3.55952	3.83143	3.82222	3.93542	3.87054	3.81437	3.82765	4.85699	4.41045	4.21632	4.58635	3.75726	3.86199	4.51753	0.929974	0.590385	0.634841	-1.0753	-1.69381	-1.5752	0.446021	5.47206e-05	0.000228088	0.676847	0.00060837	0.00184602
17627721	60466	Stx7	syntaxin 7	7.60197	7.06636	7.5857	7.46943	7.72869	7.27873	7.86311	7.99571	7.27846	7.1861	6.97001	7.33581	7.43086	7.71656	7.19259	0.820346	1.17958	1.4379	-1.219	1.17958	1.4379	0.107112	0.172998	0.00696189	0.306993	0.293043	0.023417
17627742	294133	Taar7e	trace-amine-associated receptor 7e	4.43906	4.57424	4.14004	4.22619	4.91216	4.13421	4.15977	4.40211	4.32115	4.23493	4.23045	4.72482	4.34488	4.40206	4.37784	0.961142	0.977416	1.01693	-1.04043	-1.02311	1.01693	0.752936	0.855861	0.893763	0.881524	0.9083	0.931298
17627748	294126	Taar7b	trace amine-associated receptor 7b	4.58367	4.09816	4.93355	4.7382	4.62125	4.77258	4.53777	5.25018	4.85195	4.75724	4.2554	4.97305	4.5884	4.79545	4.70941	0.866306	0.919542	1.06145	-1.15433	-1.0875	1.06145	0.333599	0.567671	0.683633	0.579377	0.692515	0.774233
17627752	294122	Taar4	trace amine-associated receptor 4	3.12764	3.70094	3.45501	3.36385	3.52931	3.58139	3.36702	3.20011	3.52757	3.29083	3.32146	3.65185	3.41186	3.41946	3.44793	0.994746	0.97531	0.980461	-1.00528	-1.02532	-1.01993	0.957984	0.802787	0.843671	0.981999	0.871566	0.895223
17627760	29142	Vnn1	vanin 1	8.91372	8.33163	8.58696	7.93046	9.23321	9.40834	9.41073	8.89206	8.49156	9.14928	8.85312	8.1413	8.4407	9.23609	8.65882	0.576187	0.859685	1.49202	-1.73555	-1.16322	1.49202	0.00382219	0.359044	0.0249391	0.0382152	0.501738	0.0627004
17627770	498992	Vnn3	vanin 3	4.2837	3.34796	3.72109	3.36829	5.24193	5.44508	5.87497	4.32872	5.71431	5.01426	5.74694	3.74422	3.68026	5.22267	5.05493	0.343311	0.385639	1.1233	-2.91281	-2.5931	1.1233	0.00203956	0.00461344	0.68771	0.0261621	0.0187866	0.777266
17627794	308028	Slc2a12	solute carrier family 2 member 12	3.19193	2.84332	3.24235	3.40857	3.06355	3.1047	2.8483	2.98295	3.27969	3.06016	3.12619	3.17533	3.17154	2.99988	3.16034	1.12636	1.00779	0.894735	1.12636	1.00779	-1.11765	0.197014	0.930853	0.226111	0.437378	0.957399	0.341616
17627802	29517	Sgk1	serum/glucocorticoid regulated kinase 1	6.60256	6.73942	6.74905	6.62261	6.4419	6.70699	6.80041	6.30972	7.08792	6.94539	7.06748	6.86091	6.67841	6.56476	6.99042	1.08197	0.805517	0.744494	1.08197	-1.24144	-1.34319	0.371506	0.0237683	0.00382409	0.614747	0.0656865	0.0150191
17627821	100365542	LOC100365542	rCG41957-like	3.11866	2.86835	3.09052	3.17381	3.15303	3.18703	3.52195	3.20458	3.111	3.26113	2.75122	2.98555	3.06284	3.26665	3.02722	0.868255	1.02499	1.18052	-1.15174	1.02499	1.18052	0.148743	0.793371	0.0942101	0.370068	0.865559	0.174615
17627864	361462	Hddc2	HD domain containing 2	7.50881	7.3836	7.27557	7.11787	7.42975	7.09859	7.09683	6.69116	7.41006	7.18776	7.10005	6.57985	7.32146	7.07908	7.06943	1.18294	1.19088	1.00671	1.18294	1.19088	1.00671	0.207352	0.190829	0.958758	0.450303	0.314967	0.973798
17627881	361465	Echdc1	ethylmalonyl-CoA decarboxylase 1	7.06196	7.20491	7.24722	7.36308	6.71627	6.54761	7.14203	7.05409	6.60733	5.97658	6.4642	6.40813	7.21929	6.865	6.36406	1.27836	1.80905	1.41513	1.27836	1.80905	1.41513	0.044022	0.000102793	0.00738133	0.180509	0.000994786	0.024491
17627896	292199	Kiaa0408L	Kiaa0408-like	6.50249	6.67412	6.68197	6.62397	7.05568	6.99936	7.33118	7.36897	7.77403	7.97392	7.12378	7.70579	6.62064	7.1888	7.64438	0.674476	0.491838	0.729216	-1.48263	-2.03319	-1.37134	0.00358764	1.9545e-05	0.0141851	0.0369274	0.000267511	0.0404435
17627915	308060	Ccdc127	coiled-coil domain containing 127	7.74927	7.45152	7.49691	7.73707	7.68807	7.24688	7.34161	7.59632	7.90582	7.6556	7.5979	7.67907	7.60869	7.46822	7.7096	1.10227	0.932448	0.845938	1.10227	-1.07245	-1.18212	0.298718	0.451109	0.0848	0.545675	0.589441	0.160835
17627920	24784	Slc9a3	solute carrier family 9 member A3	3.8567	4.02335	4.04128	4.30104	4.08664	4.00062	4.2503	4.0815	3.9312	4.18814	4.18119	3.89963	4.05559	4.10477	4.05004	0.96649	1.00386	1.03866	-1.03467	1.00386	1.03866	0.69534	0.964641	0.663173	0.850412	0.977878	0.758191
17627939	361466	Tppp	tubulin polymerization promoting protein	5.13442	4.86555	5.08414	5.37313	5.28919	5.24709	5.22408	5.10939	5.53466	5.43385	5.62809	5.6021	5.11431	5.21744	5.54968	0.931012	0.739507	0.794305	-1.0741	-1.35225	-1.25896	0.395322	0.00235305	0.0134573	0.635066	0.0111986	0.0387422
17627979	308069	Slc12a7	solute carrier family 12 member 7	6.66484	6.68761	6.95598	6.98742	6.67241	7.14219	7.51675	7.33699	6.19553	6.73049	6.88178	6.72661	6.82396	7.16709	6.6336	0.788333	1.14105	1.44742	-1.2685	1.14105	1.44742	0.0864506	0.32374	0.0124031	0.270036	0.46645	0.0363225
17628005	301965	Tert	telomerase reverse transcriptase	3.77813	3.45624	3.28938	3.37542	3.82722	3.765	3.36671	3.89283	3.74128	3.68327	3.78463	3.39103	3.47479	3.71294	3.65005	0.847832	0.885607	1.04455	-1.17948	-1.12917	1.04455	0.1303	0.256603	0.677757	0.343937	0.393707	0.770202
17628061	361467	Lpcat1	lysophosphatidylcholine acyltransferase 1	5.13457	5.24037	5.11383	5.16285	5.10278	5.0553	4.77759	4.86157	5.44966	5.13308	4.91741	5.35396	5.16291	4.94931	5.21353	1.15957	0.965521	0.832651	1.15957	-1.03571	-1.20098	0.120402	0.701061	0.0600202	0.32963	0.799554	0.122998
17628078	102556805	LOC102556805	rho GTPase-activating protein 20-like	4.0619	4.45754	4.64176	4.87797	4.61937	4.82354	4.62373	4.53302	4.65841	4.81285	4.65941	4.44722	4.50979	4.64992	4.64447	0.90744	0.910873	1.00378	-1.102	-1.09785	1.00378	0.385355	0.40361	0.972707	0.627187	0.545136	0.982696
17628098	292268	Rmnd1	required for meiotic nuclear division 1 homolog	8.52255	8.66427	8.66766	8.34294	8.84462	8.70067	8.6318	8.52461	8.23878	8.17908	8.26863	7.7929	8.54936	8.67542	8.11985	0.916326	1.34678	1.46976	-1.09131	1.34678	1.46976	0.355516	0.00572464	0.000864239	0.600044	0.0220379	0.0049106
17628112	499010	Syne1	spectrin repeat containing nuclear envelope protein 1	4.80547	5.88413	5.00663	5.33256	4.89555	4.89684	4.83629	4.74182	5.50726	5.80914	5.07229	6.14623	5.2572	4.84263	5.63373	1.3329	0.770287	0.577902	1.3329	-1.29822	-1.7304	0.0965624	0.128012	0.00430446	0.287866	0.234137	0.0163989
17628264	292263	Fbxo5	F-box protein 5	3.77547	3.44874	3.81889	3.71081	3.74618	3.4925	3.71197	3.49131	3.70351	3.40299	3.5533	3.32996	3.68848	3.61049	3.49744	1.05554	1.14158	1.08151	1.05554	1.14158	1.08151	0.543177	0.14908	0.381591	0.75013	0.261723	0.505651
17628282	308118	Rgs17	regulator of G-protein signaling 17	3.17907	3.44784	3.31756	3.27379	3.52112	3.26629	3.34648	2.99103	4.89178	5.13577	4.70488	5.20973	3.30456	3.28123	4.98554	1.01631	0.311871	0.306867	1.01631	-3.20645	-3.25874	0.871296	1.00477e-08	8.41225e-09	0.941061	5.05994e-07	4.82622e-07
17628303	308113	Cnksr3	Cnksr family member 3	5.02447	5.51338	5.19413	4.99351	4.75792	5.05006	5.36647	4.65266	4.66286	4.35873	4.75318	4.6189	5.18137	4.95677	4.59842	1.16845	1.49791	1.28197	1.16845	1.49791	1.28197	0.199672	0.00356205	0.0496848	0.440868	0.0153415	0.106421
17628324	308140	Tfb1m	transcription factor B1, mitochondrial	8.01859	7.88806	8.02512	7.78557	7.76632	7.1325	7.66061	7.55516	7.76619	7.33887	7.65531	7.42084	7.92934	7.52865	7.5453	1.32014	1.30499	0.988522	1.32014	1.30499	-1.01161	0.0164128	0.0204852	0.911458	0.0975372	0.0587136	0.943249
17628350	292228	Tmem242	transmembrane protein 242	6.92453	6.22299	6.68979	6.44347	6.73639	5.99768	6.27171	6.10964	6.06958	5.61413	5.40777	5.77756	6.5702	6.27886	5.71726	1.22378	1.80617	1.4759	1.22378	1.80617	1.4759	0.15303	0.000572984	0.0113272	0.376198	0.00375282	0.0339391
17628360	369018	Ldhal6b	lactate dehydrogenase A-like 6B	3.66991	3.99285	3.79864	3.9301	4.32707	4.0664	3.92465	4.03356	3.83411	4.16848	3.93447	3.9533	3.84787	4.08792	3.97259	0.846718	0.917185	1.08322	-1.18103	-1.09029	1.08322	0.071669	0.328619	0.365134	0.241328	0.470796	0.489618
17628362	499015	Serac1	serine active site containing 1	5.2602	5.31354	5.28258	5.22671	5.25897	5.09102	5.5132	5.52949	4.93731	5.35329	4.71458	5.25927	5.27076	5.34817	5.06611	0.947753	1.1524	1.21593	-1.05513	1.1524	1.21593	0.609248	0.188531	0.0774609	0.797697	0.31225	0.150376
17628381	83462	Dynlt1	dynein light chain Tctex-type 1	9.62328	9.25218	9.497	9.32234	9.71528	9.19882	9.42477	9.5844	9.76948	9.60217	9.49327	9.48868	9.4237	9.48082	9.5884	0.961181	0.892113	0.928142	-1.04039	-1.12093	-1.07742	0.676005	0.238666	0.434889	0.840276	0.372834	0.558638
17628389	54319	Ezr	ezrin	7.05778	6.1775	6.63424	5.95095	7.0404	7.13959	7.30122	6.88638	5.91295	5.86481	6.73735	5.80604	6.45512	7.0919	6.08029	0.643145	1.29668	2.01616	-1.55486	1.29668	2.01616	0.0187635	0.140232	0.000850285	0.106927	0.249965	0.00485566
17628406	361476	Rsph3	radial spoke head 3	5.68008	5.98833	5.86927	5.67825	5.3406	5.74943	5.34583	5.18307	5.80962	5.87099	5.55255	6.18049	5.80398	5.40473	5.85341	1.31882	0.96632	0.732713	1.31882	-1.03485	-1.36479	0.0209157	0.75228	0.0111046	0.114076	0.837461	0.0334269
17628420	308097	Tagap	T-cell activation RhoGTPase activating protein	4.73532	5.35361	5.28136	5.0487	4.91648	4.99259	5.25428	4.90239	5.16191	5.00529	4.77751	5.04154	5.10475	5.01643	4.99656	1.06313	1.07787	1.01387	1.06313	1.07787	1.01387	0.557904	0.474242	0.894468	0.761546	0.610342	0.931889
17628433	24787	Sod2	superoxide dismutase 2	10.7514	10.1176	10.9428	10.7153	10.8851	10.7738	11.2286	11.2578	10.0712	10.4348	9.88935	10.605	10.6318	11.0363	10.2501	0.755477	1.30288	1.72458	-1.32367	1.30288	1.72458	0.060047	0.0740946	0.00137203	0.217548	0.155257	0.00692562
17628440	24818	Tcp1	t-complex 1	8.66152	8.60148	8.99457	8.78368	8.26629	8.10863	8.80751	8.62317	8.11016	7.95883	7.87404	7.98345	8.76031	8.4514	7.98162	1.23877	1.71557	1.3849	1.23877	1.71557	1.3849	0.0607203	0.000148166	0.00778659	0.218821	0.00131331	0.0254078
17628459	404641	Mas1l	MAS1 proto-oncogene like, G protein-coupled receptor	3.18756	3.37898	3.14002	3.50103	3.30679	3.15534	2.86467	3.10683	2.81796	3.32003	3.50508	3.21385	3.3019	3.10841	3.21423	1.14352	1.06265	0.929275	1.14352	1.06265	-1.07611	0.226164	0.575372	0.500035	0.473391	0.698824	0.617303
17628465	29503	Slc22a2	solute carrier family 22 member 2	3.19659	2.92658	3.04151	3.04338	3.19992	2.87059	3.18308	3.10696	3.31862	3.19743	2.97848	2.95618	3.05201	3.09014	3.11267	0.973921	0.958826	0.9845	-1.02678	-1.04294	-1.01574	0.758726	0.625939	0.855753	0.883934	0.739383	0.904304
17628517	170919	Agpat4	1-acylglycerol-3-phosphate O-acyltransferase 4	7.27281	6.83097	7.07481	6.79856	7.48537	7.34975	7.75503	7.40428	7.02123	7.23572	6.95014	7.09183	6.99429	7.49861	7.07473	0.704992	0.945768	1.34153	-1.41846	-1.05734	1.34153	0.00214543	0.559455	0.00705358	0.0268367	0.68574	0.0236109
17628529	56816	Prkn	parkin RBR E3 ubiquitin protein ligase	5.13444	5.04455	5.12385	4.96853	5.31219	5.38732	5.56124	5.55752	6.73843	6.53418	6.70982	7.18559	5.06784	5.45457	6.792	0.764863	0.302674	0.395724	-1.30742	-3.30388	-2.52702	0.0125571	4.04925e-09	1.02731e-07	0.0827961	2.45793e-07	3.58161e-06
17628558	681210	MGC94891	hypothetical protein LOC681210	5.09589	2.84867	2.91013	3.38272	6.19309	3.59449	3.38035	4.24791	4.21224	3.28059	3.47352	3.06758	3.55935	4.35396	3.50848	0.576499	1.03589	1.79686	-1.73461	1.03589	1.79686	0.186246	0.930371	0.161294	0.424024	0.957047	0.264581
17628570	63885	Pde10a	phosphodiesterase 10A	8.30899	6.69226	6.34336	6.86785	8.75349	7.03154	7.19377	8.52853	7.98575	7.08517	7.01954	7.25812	7.05312	7.87683	7.33715	0.564984	0.821294	1.45366	-1.76996	-1.21759	1.45366	0.0817146	0.528359	0.23944	0.260733	0.659159	0.356902
17628610	681288	T2	brachyury 2	2.91427	3.12023	3.09046	3.10189	3.15953	3.14053	3.40966	3.1113	3.5485	3.68829	3.58647	4.0557	3.05671	3.20526	3.71974	0.902161	0.631552	0.700044	-1.10845	-1.5834	-1.42848	0.266711	0.000142025	0.00128973	0.516149	0.00127174	0.00663125
17628622	361481	Prr18	proline rich 18	3.39379	3.13247	3.6579	3.43668	3.49798	3.60544	3.8987	3.54911	3.63018	3.77484	3.72	3.42608	3.40521	3.63781	3.63778	0.851101	0.85112	1.00002	-1.17495	-1.17492	1.00002	0.110626	0.110669	0.999823	0.31324	0.210722	0.999947
17628626	292305	Sft2d1	SFT2 domain containing 1	8.95469	8.94689	8.83042	8.86326	8.80732	8.63439	8.71352	8.50441	8.93018	8.6184	8.527	8.31699	8.89882	8.66491	8.59814	1.17602	1.23172	1.04737	1.17602	1.23172	1.04737	0.093069	0.0361611	0.615055	0.281714	0.0901177	0.717601
17628637	171087	Mpc1	mitochondrial pyruvate carrier 1	6.24419	5.91249	6.43031	6.01254	6.30618	5.94066	6.09954	5.91904	6.4102	5.89023	6.18279	5.7944	6.14989	6.06636	6.06941	1.05961	1.05737	0.997887	1.05961	1.05737	-1.00212	0.608297	0.621338	0.984993	0.79709	0.735853	0.990676
17628670	292310	Gpr31	G protein-coupled receptor 31	5.20026	5.21857	4.7928	5.00159	5.1604	5.07225	5.11472	4.92874	5.11581	5.06088	5.3212	4.77911	5.0533	5.06903	5.06925	0.989159	0.989008	0.999847	-1.01096	-1.01111	-1.00015	0.909397	0.908132	0.998726	0.960319	0.943072	0.999388
17628675	685007	Unc93a	unc-93 homolog A	4.05315	3.78782	4.04858	3.88624	3.86144	3.82548	4.04371	4.11879	3.59715	3.69986	3.59605	3.92639	3.94395	3.96235	3.70486	0.987324	1.18025	1.1954	-1.01284	1.18025	1.1954	0.879807	0.0651383	0.0490207	0.94582	0.141348	0.105414
17628697	102555131	LOC102555131	afadin-like	9.72131	9.64174	9.48168	10.554	8.71472	10.2801	8.77126	9.67294	10.3618	10.7933	8.6639	10.397	9.84968	9.35975	10.054	1.40438	0.867937	0.618023	1.40438	-1.15216	-1.61806	0.278263	0.645286	0.132208	0.52747	0.754619	0.226917
17628727	494234	Vom1r1	vomeronasal 1 receptor 1	3.52892	3.14755	3.52083	3.58763	3.51651	3.55255	4.07929	3.84853	3.70209	3.7451	3.55657	3.79276	3.44623	3.74922	3.69913	0.810568	0.839208	1.03533	-1.2337	-1.1916	1.03533	0.0537977	0.100738	0.733045	0.203303	0.196321	0.812896
17628832	308212	Dact2	dishevelled-binding antagonist of beta-catenin 2	4.9818	5.21396	4.90867	5.00421	5.22871	4.79247	4.50115	4.60461	5.04387	5.11031	4.9181	5.41711	5.02716	4.78174	5.12235	1.18544	0.936151	0.789707	1.18544	-1.0682	-1.26629	0.145919	0.559986	0.0507054	0.365861	0.686045	0.107894
17628839	292406	Thbs2	thrombospondin 2	4.54122	5.47804	4.88677	5.07109	3.797	4.11617	4.2978	4.06132	4.17567	4.2069	3.8785	4.12258	4.99428	4.06807	4.09591	1.90027	1.86395	0.980888	1.90027	1.86395	-1.01948	0.000117754	0.000157458	0.876512	0.00319373	0.00137771	0.919239
17628863	308222	Wdr27	WD repeat domain 27	4.10217	4.34599	4.02234	3.93399	4.11004	4.16132	4.27206	4.11316	4.17704	4.30745	3.86862	4.28108	4.10112	4.16415	4.15855	0.957256	0.960977	1.00389	-1.04465	-1.04061	1.00389	0.626568	0.657281	0.96538	0.809911	0.764765	0.9781
17628915	84010	Dll1	delta like canonical Notch ligand 1	4.20684	4.16397	4.10003	4.4166	4.07749	4.29312	4.34123	4.36117	4.11683	4.27065	4.13044	4.54562	4.22186	4.26825	4.26589	0.968354	0.969944	1.00164	-1.03268	-1.03099	1.00164	0.717669	0.731443	0.985244	0.86256	0.822752	0.990856
17628928	94198	Psmb1	proteasome 20S subunit beta 1	9.07779	9.08275	9.10734	9.02542	9.28445	8.84776	8.92276	8.91494	9.03297	8.93117	8.61614	8.65703	9.07333	8.99248	8.80932	1.05764	1.2008	1.13536	1.05764	1.2008	1.13536	0.5394	0.0590434	0.175962	0.747094	0.131265	0.283009
17628936	58934	Pdcd2	programmed cell death 2	6.00737	5.84707	5.79959	5.88882	5.98863	5.58253	5.3611	5.88712	6.21894	5.7975	5.68033	5.67693	5.88571	5.70484	5.84342	1.13357	1.02975	0.908413	1.13357	1.02975	-1.10082	0.266296	0.790576	0.390015	0.51586	0.863688	0.51401
17628945	365155	Prdm9	PR/SET domain 9	3.4736	3.47283	3.4764	3.61855	4.2842	4.23736	4.14075	3.67743	3.66719	3.34505	3.58225	3.32791	3.51034	4.08493	3.4806	0.671478	1.02083	1.52028	-1.48925	1.02083	1.52028	0.00107808	0.835062	0.000713054	0.0166386	0.89362	0.00428053
17628959	171105	Lnpep	leucyl and cystinyl aminopeptidase	9.05003	9.55853	9.31966	9.45763	8.96351	9.15002	8.83087	8.85931	9.27591	9.44325	9.00154	9.1906	9.34646	8.95093	9.22782	1.31543	1.08571	0.825365	1.31543	1.08571	-1.21158	0.0119301	0.401271	0.06284	0.0802233	0.543104	0.127528
17629067	102555644	LOC102555644	zinc finger protein 182-like	3.88369	3.98278	3.87433	3.38722	4.74715	4.18069	3.87056	3.73956	4.14769	4.17104	4.21911	3.51746	3.78201	4.13449	4.01382	0.783234	0.85156	1.08724	-1.27676	-1.17431	1.08724	0.132157	0.310868	0.592819	0.345697	0.452895	0.698005
17629075	102555191	LOC102555191	zinc finger protein 761-like	3.93803	3.94317	3.78844	3.71297	3.41745	4.07987	3.72114	3.45387	4.03469	4.25183	3.90704	3.42576	3.84565	3.66808	3.90483	1.13098	0.95981	0.848657	1.13098	-1.04187	-1.17833	0.33902	0.746371	0.208045	0.584966	0.833271	0.321245
17629086	100362641	Zfp945	zinc finger protein 945	5.36157	5.85905	5.20775	5.44954	5.51218	5.70685	5.17057	5.55587	5.90175	5.64107	5.71084	5.21585	5.46948	5.48637	5.61738	0.988362	0.902563	0.913191	-1.01177	-1.10796	-1.09506	0.924248	0.410769	0.465061	0.965809	0.552227	0.586753
17629093	690661	Zfp40	zinc finger protein 40	6.11682	6.44084	5.81085	5.79815	5.81232	5.29434	4.7319	4.515	8.27653	7.75224	6.37312	7.02074	6.04167	5.08839	7.35566	1.93626	0.402206	0.207723	1.93626	-2.48629	-4.8141	0.0184462	0.00249256	1.79871e-05	0.105605	0.0117096	0.000258258
17629111	292516	Actl9b	actin-like 9b	3.21661	3.14165	3.33829	3.34119	3.40677	3.24221	3.33975	3.10439	3.03515	3.40032	3.11489	3.08544	3.25944	3.27328	3.15895	0.990449	1.07213	1.08247	-1.00964	1.07213	1.08247	0.906855	0.401764	0.341867	0.95858	0.543344	0.466422
17629135	100359821	Zik1	zinc finger protein interacting with K protein 1	3.0203	3.18519	3.24346	3.12385	3.06737	3.09284	2.85428	2.9136	3.20042	2.8938	3.18636	3.27197	3.1432	2.98202	3.13814	1.1182	1.00352	0.89744	1.1182	1.00352	-1.11428	0.181816	0.965413	0.195067	0.418075	0.978146	0.305778
17629180	292534	Tsen34	tRNA splicing endonuclease subunit 34	7.41693	7.32059	7.29195	7.22661	7.28959	7.08631	7.17301	7.20133	6.92185	6.51508	6.77173	6.86858	7.31402	7.18756	6.76931	1.09161	1.45873	1.3363	1.09161	1.45873	1.3363	0.279958	0.000258619	0.00228424	0.528896	0.0020397	0.0101599
17629208	292536	Prpf31	pre-mRNA processing factor 31	5.83982	5.99189	6.03526	5.9826	5.87162	5.8483	6.07198	6.07181	5.58528	5.68874	5.44673	5.60738	5.96239	5.96593	5.58203	0.997552	1.30167	1.30486	-1.00245	1.30167	1.30486	0.973848	0.00293873	0.00275005	0.987892	0.0132443	0.0116801
17629225	691001	Ndufa3	NADH:ubiquinone oxidoreductase subunit A3	7.07453	6.7849	7.27646	6.99367	7.25563	6.74434	7.08147	6.98721	7.12335	6.9521	6.72318	6.77622	7.03239	7.01716	6.89371	1.01061	1.1009	1.08934	1.01061	1.1009	1.08934	0.916903	0.3497	0.403601	0.963829	0.493141	0.527822
17629231	140727	Cacng6	calcium voltage-gated channel auxiliary subunit gamma 6	3.7511	3.71356	3.59795	3.47725	3.87875	3.90117	3.89739	4.00668	3.40476	3.87547	3.52398	3.60571	3.63496	3.921	3.60248	0.820154	1.02277	1.24705	-1.21928	1.02277	1.24705	0.0298939	0.787808	0.0175468	0.142072	0.862049	0.0476786
17629243	140728	Cacng7	calcium voltage-gated channel auxiliary subunit gamma 7	4.60776	4.97128	4.64825	4.68954	4.82836	4.86783	4.48624	4.50777	7.61282	6.95747	7.82464	7.52888	4.72921	4.67255	7.48095	1.04005	0.148471	0.142753	1.04005	-6.73532	-7.0051	0.747284	2.08596e-10	1.58779e-10	0.877952	2.21584e-08	1.94497e-08
17629269	369016	Myadm	myeloid-associated differentiation marker	7.92035	8.21106	7.80102	7.89762	7.55496	7.94767	7.40434	7.64275	8.6121	8.35866	8.62466	8.41733	7.95751	7.63743	8.50319	1.2484	0.685072	0.548758	1.2484	-1.4597	-1.8223	0.0342997	0.00131642	1.79185e-05	0.153817	0.00711989	0.000257818
17629341	309035	Dcun1d3	defective in cullin neddylation 1 domain containing 3	7.68184	7.10223	7.27747	7.46397	7.67185	7.22346	7.30648	7.33174	7.5153	6.93994	7.32289	7.24211	7.38137	7.38338	7.25506	0.998609	1.0915	1.09302	-1.00139	1.0915	1.09302	0.989974	0.434547	0.42744	0.995042	0.574314	0.551152
17629347	308318	Zfp978	zinc finger protein 978	4.15017	4.04493	3.88747	3.99731	4.03268	3.97676	3.63056	4.38814	3.94339	3.50652	3.88773	3.82272	4.01997	4.00704	3.79009	1.009	1.17274	1.16227	1.009	1.17274	1.16227	0.933771	0.154757	0.177627	0.970012	0.269152	0.284743
17629355	292554	Aurkc	aurora kinase C	3.97721	3.95159	3.74963	3.90156	4.27477	4.15591	3.7773	4.02412	4.27248	4.16035	4.02255	4.15786	3.895	4.05803	4.15331	0.893147	0.836064	0.936088	-1.11964	-1.19608	-1.06828	0.202163	0.0522849	0.447215	0.443858	0.119262	0.570698
17629372	619476	Apeg3	antisense paternally expressed gene 3	3.45409	4.19843	3.81915	3.7255	3.80848	3.87839	4.02496	3.7208	5.90248	5.8498	5.98593	5.3355	3.79929	3.85816	5.76843	0.960019	0.255407	0.266043	-1.04165	-3.91533	-3.75879	0.734093	1.3864e-08	2.04336e-08	0.871545	6.5003e-07	9.29214e-07
17629380	499067	Smim17	small integral membrane protein 17	4.47374	5.15015	4.63228	4.70639	4.1265	4.38294	4.8478	4.15902	4.46869	4.48946	4.0963	4.46869	4.74064	4.37907	4.38079	1.28483	1.2833	0.998809	1.28483	1.2833	-1.00119	0.0640583	0.0651862	0.99251	0.226117	0.141407	0.995165
17629411	308326	Zfp667	zinc finger protein 667	4.45382	4.8293	4.54176	4.17225	4.54038	4.68621	4.32558	4.29333	5.92278	5.79587	5.35719	6.01737	4.49928	4.46137	5.7733	1.02663	0.413506	0.402782	1.02663	-2.41834	-2.48274	0.82509	2.52733e-06	1.80277e-06	0.917296	5.02399e-05	3.9536e-05
17629433	64568	Galp	galanin-like peptide	3.92185	3.73136	3.79942	3.8832	3.83892	3.8744	3.50426	3.72676	3.68109	3.93941	3.50948	3.90259	3.83396	3.73609	3.75814	1.07019	1.05396	0.984827	1.07019	1.05396	-1.01541	0.449657	0.556501	0.863373	0.6803	0.683166	0.90981
17629442	292569	Zfp444	zinc finger protein 444	5.31686	5.11327	5.45864	5.36982	4.98459	4.88578	5.64716	5.68956	5.0363	5.02407	5.14454	5.27367	5.31465	5.30177	5.11964	1.00896	1.14473	1.13456	1.00896	1.14473	1.13456	0.942563	0.285228	0.316973	0.974507	0.425246	0.441134
17629510	494264	Vom1r36	vomeronasal 1 receptor 36	3.03862	2.87612	3.1182	3.42178	3.28507	3.29244	3.11599	3.28345	3.39397	3.32399	2.92372	3.42812	3.11368	3.24424	3.26745	0.913479	0.898899	0.984039	-1.09472	-1.11247	-1.01622	0.37075	0.294449	0.871757	0.614467	0.435286	0.916019
17629512	117277	Epn1	Epsin 1	7.52535	7.16631	7.48226	7.46495	7.53211	7.5171	7.79521	7.78611	7.14103	7.15622	7.33863	7.47236	7.40972	7.65763	7.27706	0.842113	1.09631	1.30186	-1.18749	1.09631	1.30186	0.0688779	0.309645	0.00907068	0.235784	0.451694	0.0286823
17629526	308335	U2af2	U2 small nuclear RNA auxiliary factor 2	8.41695	8.39258	8.36705	8.48868	8.26762	8.22897	8.36971	8.49942	8.16764	8.19941	7.85617	8.57217	8.41632	8.34143	8.19885	1.05328	1.16269	1.10388	1.05328	1.16269	1.10388	0.5934	0.134837	0.315797	0.786655	0.243316	0.44
17629549	365179	Zfp524	zinc finger protein 524	6.58206	6.31326	6.44049	6.59948	6.42196	6.51828	6.27931	6.75608	6.08692	6.13969	6.42257	6.24764	6.48382	6.49391	6.2242	0.993033	1.19716	1.20556	-1.00702	1.19716	1.20556	0.938182	0.0614678	0.0531367	0.97229	0.135458	0.111894
17629551	308341	Ssc5d	scavenger receptor cysteine rich family member with 5 domains	4.42853	4.53175	4.19743	4.29458	4.22614	4.21015	4.16788	4.22302	4.44755	4.44273	4.10083	4.80796	4.36307	4.2068	4.44977	1.1144	0.941679	0.845006	1.1144	-1.06193	-1.18342	0.276442	0.539972	0.100048	0.525774	0.66928	0.183016
17629567	361500	Nat14	N-acetyltransferase 14	4.05712	4.07339	4.21279	4.15358	4.35443	4.19562	3.89878	4.23693	4.77206	4.35968	4.36722	4.94926	4.12422	4.17144	4.61205	0.967799	0.713094	0.736821	-1.03327	-1.40234	-1.35718	0.753198	0.00510439	0.00966496	0.881573	0.0202168	0.0300787
17629572	100359484	Zfp628	zinc finger protein 628	5.37058	5.02538	5.29354	5.32456	5.51356	5.2398	5.12297	5.50739	5.38286	4.96287	5.48682	5.23205	5.25351	5.34593	5.26615	0.93795	0.991279	1.05686	-1.06615	-1.0088	1.05686	0.523645	0.930004	0.581239	0.73643	0.956888	0.689145
17629577	64638	Rpl28	ribosomal protein L28	5.15233	4.73674	5.0304	4.72619	4.76523	4.287	5.20289	4.90093	4.22764	3.96707	4.37206	4.18653	4.91141	4.78901	4.18832	1.08854	1.65071	1.51644	1.08854	1.65071	1.51644	0.499306	0.00107893	0.00425905	0.717964	0.00612023	0.0162761
17629590	308345	Kmt5c	lysine methyltransferase 5C	5.35559	5.50952	5.48255	5.23608	5.64647	5.52632	5.18542	5.90694	5.45861	5.71684	5.3659	6.0359	5.39594	5.56629	5.64431	0.888626	0.841843	0.947354	-1.12533	-1.18787	-1.05557	0.331219	0.164278	0.651877	0.57679	0.28177	0.748551
17629602	499073	Brsk1	BR serine/threonine kinase 1	4.61463	4.53515	4.79666	4.82225	4.4801	4.72509	4.621	4.67187	5.0961	5.17001	4.94751	5.34038	4.69217	4.62451	5.1385	1.04801	0.733908	0.700285	1.04801	-1.36257	-1.42799	0.574848	0.00198051	0.000642985	0.773329	0.00978648	0.00399173
17629626	361503	Eps8l1	EPS8-like 1	3.49053	3.15573	3.30773	3.42613	3.15767	3.20053	3.58206	3.18093	3.26726	3.40081	3.28787	3.17437	3.34503	3.2803	3.28258	1.04589	1.04424	0.998419	1.04589	1.04424	-1.00158	0.609535	0.622092	0.985561	0.797697	0.736361	0.990994
17629677	292594	Lilrb4	leukocyte immunoglobulin like receptor B4	5.66567	5.62921	5.38319	5.25712	5.82502	5.44892	4.99096	5.176	6.03999	5.44024	4.96421	5.34261	5.4838	5.36022	5.44676	1.08943	1.026	0.94178	1.08943	1.026	-1.06182	0.577968	0.866898	0.695989	0.775953	0.916579	0.783975
17629690	308350	Lilrb3	leukocyte immunoglobulin like receptor B3	6.51499	5.56612	5.61189	5.32746	6.69172	5.72814	5.52191	4.96784	4.9717	5.15459	4.86194	4.35953	5.75512	5.7274	4.83694	1.0194	1.88973	1.85377	1.0194	1.88973	1.85377	0.932792	0.0129494	0.015338	0.969661	0.0411964	0.0427502
17629701	691533	Lilra5	leukocyte immunoglobulin like receptor A5	5.77134	5.33089	5.67347	5.32487	6.16245	5.83446	5.98226	5.52581	5.51591	5.47379	5.0708	5.35158	5.52514	5.87624	5.35302	0.783986	1.12672	1.43717	-1.27553	1.12672	1.43717	0.045162	0.299307	0.00549026	0.182976	0.440956	0.0196347
17629709	361506	Leng8	leukocyte receptor cluster member 8	8.19592	8.52173	8.20202	8.45073	8.6137	8.86857	8.33922	8.81606	8.69773	9.02618	8.73851	8.91491	8.3426	8.65939	8.84434	0.802854	0.706256	0.879682	-1.24556	-1.41592	-1.13677	0.0393757	0.00289676	0.206021	0.168205	0.0131116	0.31883
17629727	292597	Ttyh1	tweety family member 1	3.61304	4.05329	3.80501	4.02967	3.66289	3.87804	3.92019	3.98315	4.57383	4.31538	4.35683	4.63758	3.87525	3.86107	4.4709	1.00988	0.661746	0.655272	1.00988	-1.51115	-1.52608	0.915197	0.000445829	0.000362542	0.963153	0.00310391	0.00261234
17629832	308361	Zfp329	zinc finger protein 329	5.92038	6.15474	5.91001	5.88759	6.43721	6.03979	5.50209	6.05809	6.26634	6.46758	5.88944	6.29589	5.96818	6.0093	6.22981	0.971905	0.834145	0.858258	-1.02891	-1.19883	-1.16515	0.820276	0.16276	0.2347	0.915197	0.279823	0.351416
17629855	102552463	Zfp446	zinc finger protein 446	5.34054	5.43265	5.52059	5.39472	5.58396	5.29407	5.07477	5.75902	5.33161	5.33529	4.94416	5.5378	5.42213	5.42795	5.28722	0.995968	1.09803	1.10247	-1.00405	1.09803	1.10247	0.97099	0.405851	0.386394	0.98686	0.547402	0.510524
17629861	365192	Zfp324	zinc finger protein 324	4.5339	4.04971	4.31439	4.70483	4.44239	4.30102	4.28561	4.78915	4.50484	4.06851	4.28085	4.39579	4.40071	4.45454	4.3125	0.963373	1.06305	1.10347	-1.03802	1.06305	1.10347	0.742873	0.592112	0.392159	0.875942	0.712788	0.516235
17629882	292615	Vom2r35	vomeronasal 2 receptor, 35	2.8882	3.5341	3.1139	3.12968	3.3122	2.96922	3.10154	3.50904	2.97062	3.01259	3.3282	2.72006	3.16647	3.223	3.00787	0.961574	1.11621	1.16081	-1.03996	1.11621	1.16081	0.741029	0.360246	0.22029	0.875089	0.503058	0.335193
17629888	502301	Vom2r36	vomeronasal 2 receptor, 36	2.90635	3.34979	3.19172	3.03834	3.33669	3.30804	3.16512	3.30942	2.89797	2.6639	2.73822	3.08038	3.12155	3.27982	2.84512	0.896099	1.21119	1.35163	-1.11595	1.21119	1.35163	0.230925	0.0461251	0.00396511	0.478889	0.108543	0.0154259
17629911	499084	RGD1564801	similar to hepatic multiple inositol polyphosphate phosphatase	5.86083	5.61503	5.31764	5.04344	5.25634	5.54281	5.19117	5.32833	5.8505	5.29753	5.9092	5.68713	5.45923	5.32966	5.68609	1.09397	0.854496	0.781096	1.09397	-1.17028	-1.28025	0.47947	0.224045	0.0653913	0.703653	0.356081	0.131601
17629992	60446	Crx	cone-rod homeobox	4.29856	4.20652	4.10262	4.06574	4.03804	4.08367	4.16795	4.00988	3.98802	3.76012	3.9021	3.85137	4.16836	4.07488	3.8754	1.06694	1.22515	1.14829	1.06694	1.22515	1.14829	0.375582	0.0123577	0.0710372	0.617942	0.0397322	0.140549
17629997	25545	Selenow	selenoprotein W	4.30055	4.55712	4.43473	3.98978	4.05777	4.19834	4.28076	4.10503	4.77338	4.5822	4.71971	4.82575	4.32054	4.16047	4.72526	1.11734	0.755383	0.676055	1.11734	-1.32383	-1.47917	0.23105	0.00684707	0.000579028	0.478951	0.0253269	0.00368761
17630004	29257	Rpl9	ribosomal protein L9	9.80687	9.98842	9.90817	9.80672	9.60531	9.62963	9.60405	9.4284	9.8322	9.52305	9.44922	9.50989	9.87754	9.56684	9.57859	1.24031	1.23025	0.99189	1.24031	1.23025	-1.00818	0.0153198	0.0187995	0.918393	0.0933676	0.0550541	0.947713
17630006	292624	Nop53	NOP53 ribosome biogenesis factor	8.64574	8.72101	8.76248	8.681	8.40983	8.49695	8.9349	8.62135	8.35417	8.14952	8.37558	8.11454	8.70256	8.61576	8.24845	1.06201	1.36993	1.28994	1.06201	1.36993	1.28994	0.498864	0.00270192	0.0107618	0.717783	0.0123947	0.0326042
17630022	361512	Ehd2	EH-domain containing 2	5.89778	7.1811	6.45601	6.67004	5.29213	6.30352	5.99841	5.68852	6.97686	6.89432	6.97677	7.03017	6.55123	5.82064	6.96953	1.65932	0.748307	0.450973	1.65932	-1.33635	-2.21743	0.00897741	0.104723	0.000298932	0.0658923	0.202032	0.00224438
17630030	292622	Bicra	BRD4 interacting chromatin remodeling complex associated protein	5.59484	5.55362	5.34302	5.66955	5.55406	5.78513	5.77128	5.71749	5.37957	5.44479	5.71927	5.82407	5.54026	5.70699	5.59192	0.890858	0.964823	1.08303	-1.12251	-1.03646	1.08303	0.207549	0.688442	0.377255	0.450303	0.79047	0.501224
17630044	308384	Sae1	SUMO1 activating enzyme subunit 1	6.69756	6.54119	6.76874	6.74713	6.5596	6.44261	6.74422	6.74556	6.1927	6.16932	6.0805	6.34535	6.68866	6.623	6.19697	1.04656	1.40609	1.34353	1.04656	1.40609	1.34353	0.567072	0.000610791	0.0019236	0.767722	0.00393039	0.00891452
17630069	306400	Arhgap35	Rho GTPase activating protein 35	8.58923	9.05091	8.70154	8.95462	8.55585	8.98643	8.65571	8.71279	8.56971	8.72927	9.39178	8.82696	8.82408	8.72769	8.87943	1.06909	0.962358	0.900167	1.06909	-1.03911	-1.11091	0.586427	0.753839	0.395451	0.782109	0.838647	0.519662
17630092	308390	Fkrp	fukutin related protein	4.07867	3.81026	4.02364	3.97926	3.76895	3.83	3.89688	4.10753	3.88143	3.77544	3.83665	4.19305	3.97296	3.90084	3.92164	1.05126	1.03621	0.985685	1.05126	1.03621	-1.01452	0.568042	0.683679	0.86848	0.768251	0.78668	0.913917
17630097	24244	Calm3	calmodulin 3	9.25751	8.87814	9.07071	8.93771	9.15927	8.98285	8.93702	8.86626	8.85116	8.72988	8.62735	8.64402	9.03602	8.98635	8.7131	1.03502	1.25085	1.20853	1.03502	1.25085	1.20853	0.676326	0.0149349	0.0341773	0.840544	0.0460059	0.0798093
17630125	64345	Hif3a	hypoxia inducible factor 3 subunit alpha	4.38591	4.2876	4.39416	4.72982	5.03516	4.72541	4.84619	4.79891	5.60512	4.95994	4.86276	5.48933	4.44937	4.85142	5.22929	0.756784	0.582402	0.769574	-1.32138	-1.71703	-1.29942	0.0316352	0.000386084	0.0415577	0.147253	0.00279085	0.092785
17630165	292680	Ccdc61	coiled-coil domain containing 61	6.00179	5.7778	5.84076	5.71389	5.84172	5.86862	5.85941	5.82774	5.30367	5.16666	5.50983	5.20787	5.83356	5.84937	5.29701	0.989099	1.4505	1.46649	-1.01102	1.4505	1.46649	0.886972	0.000226331	0.000172859	0.948743	0.00184052	0.00149135
17630215	361517	Vasp	vasodilator-stimulated phosphoprotein	6.37384	6.25307	6.42864	6.51648	6.02404	6.0273	6.06637	6.3319	5.47345	5.76428	5.44599	5.7814	6.39301	6.1124	5.61628	1.2147	1.71324	1.41042	1.2147	1.71324	1.41042	0.0373433	1.7193e-05	0.00114887	0.162534	0.000241003	0.00608546
17630230	292690	Ppm1n	protein phosphatase, Mg2+/Mn2+ dependent 1N	6.72275	6.96504	6.90904	6.39203	6.13398	6.52514	5.73573	5.30332	6.02178	5.65062	6.4069	5.59638	6.74721	5.92454	5.91892	1.76868	1.77558	1.00391	1.76868	1.77558	1.00391	0.00449231	0.00429031	0.981912	0.0421048	0.0177473	0.988471
17630236	100360880	Fosb	FosB proto-oncogene, AP-1 transcription factor subunit	3.82839	4.49214	6.20759	4.00836	4.25088	5.96046	7.35261	4.20748	4.04052	4.22203	5.26118	4.07359	4.63412	5.44286	4.39933	0.570882	1.17674	2.06126	-1.75167	1.17674	2.06126	0.22887	0.720378	0.12673	0.47678	0.813672	0.219418
17630249	680407	Mark4	microtubule affinity regulating kinase 4	5.71897	5.79554	5.95237	5.59988	6.06623	6.13565	6.16427	5.95514	5.20217	5.23806	5.51926	5.40511	5.76669	6.08032	5.34115	0.804612	1.34307	1.66922	-1.24284	1.34307	1.66922	0.0167537	0.00244818	1.63184e-05	0.0990004	0.0115463	0.000240913
17630270	680476	Bloc1s3	biogenesis of lysosomal organelles complex-1, subunit 3	5.92381	5.71284	5.82292	5.98437	5.94696	5.57958	6.06807	6.20981	5.40233	5.30819	5.64627	5.51278	5.86098	5.95111	5.4674	0.939443	1.31366	1.39834	-1.06446	1.31366	1.39834	0.5272	0.0132773	0.00365646	0.7387	0.0419354	0.0144526
17630278	171549	Klc3	kinesin light chain 3	4.16083	4.6237	4.66967	4.32265	4.35901	4.6944	4.61949	4.5321	4.32941	4.36335	4.14062	4.28736	4.44421	4.55125	4.28018	0.928493	1.12041	1.2067	-1.07701	1.12041	1.2067	0.430022	0.233414	0.058649	0.664519	0.366947	0.120936
17630291	100360982	Relb	RELB proto-oncogene, NF-kB subunit	5.41937	5.34797	5.38536	5.2425	5.28235	5.65042	5.39938	5.67996	4.79674	4.98783	5.22103	4.96434	5.3488	5.50303	4.99248	0.898614	1.28015	1.42459	-1.11283	1.28015	1.42459	0.237793	0.0128369	0.00111157	0.48606	0.0409342	0.00593872
17630301	292696	Clptm1	CLPTM1 regulator of GABA type A receptor forward trafficking	10.2338	10.0191	10.2229	10.3107	10.3442	10.1925	10.3993	10.4399	10.0629	10.1009	9.95339	10.2625	10.1966	10.344	10.0949	0.902905	1.07302	1.18841	-1.10754	1.07302	1.18841	0.207378	0.377137	0.0422549	0.450303	0.519389	0.0940031
17630316	292697	Apoc2	apolipoprotein C2	6.12759	6.52401	6.58859	6.15693	4.22261	4.4055	4.01805	4.39655	4.09744	4.20937	4.29279	4.27599	6.34928	4.26068	4.2189	4.25335	4.37833	1.02938	4.25335	4.37833	1.02938	3.29649e-10	2.5309e-10	0.762217	1.5456e-07	2.5681e-08	0.835458
17630321	680551	Apoc4	apolipoprotein C4	10.0836	10.399	10.2819	9.9001	8.15799	8.63754	7.35951	7.68924	7.89673	7.76409	8.347	7.63377	10.1661	7.96107	7.9104	4.61094	4.77577	1.03575	4.61094	4.77577	1.03575	2.21856e-07	1.67951e-07	0.834005	2.66814e-05	5.16659e-06	0.888781
17630332	25728	Apoe	apolipoprotein E	9.40109	9.64793	9.49725	9.52652	9.97612	10.2812	10.0502	9.56658	10.188	10.2611	9.93025	10.2089	9.5182	9.96851	10.1471	0.731882	0.646679	0.883584	-1.36634	-1.54636	-1.13175	0.00730465	0.000628091	0.234485	0.0577114	0.00401134	0.351223
17630338	308416	Tomm40	translocase of outer mitochondrial membrane 40	6.79304	6.43306	6.97122	6.92675	6.75152	6.68566	7.2532	7.1899	6.02424	6.22971	6.47606	6.36459	6.78102	6.97007	6.27365	0.877182	1.42146	1.62048	-1.14001	1.42146	1.62048	0.271599	0.00825792	0.00085592	0.520707	0.0292	0.00487964
17630348	308417	Nectin2	nectin cell adhesion molecule 2	7.03916	7.34203	7.50341	7.7225	7.10859	7.55658	7.94278	8.1683	6.94201	7.28709	7.60607	7.25128	7.40177	7.69406	7.27161	0.816606	1.09442	1.3402	-1.22458	1.09442	1.3402	0.201183	0.559889	0.0729442	0.442923	0.686045	0.143359
17630361	78958	Bcam	basal cell adhesion molecule (Lutheran blood group)	6.31582	7.14748	6.80356	6.97041	6.05478	6.41049	6.24973	6.15373	8.90337	8.70667	8.77689	9.07013	6.80932	6.21718	8.86427	1.50748	0.240657	0.159642	1.50748	-4.15528	-6.26401	0.00270183	4.70179e-09	1.65799e-10	0.0311328	2.77958e-07	2.01282e-08
17630390	680611	Bcl3	BCL3, transcription coactivator	5.61267	5.45087	5.61622	5.47779	5.90183	6.341	6.63227	6.35184	5.58689	5.74417	6.43343	5.61371	5.53939	6.30674	5.84455	0.587498	0.809353	1.37763	-1.70213	-1.23555	1.37763	0.00109795	0.126209	0.0273227	0.0168497	0.231712	0.0670105
17630401	292700	Ceacam16	CEA cell adhesion molecule 16, tectorial membrane component	6.02643	5.88553	6.17558	5.97363	6.36109	6.53853	6.77235	6.75033	5.96092	6.27697	6.3572	5.97574	6.01529	6.60558	6.14271	0.664211	0.91547	1.37828	-1.50555	-1.09234	1.37828	0.000572497	0.355854	0.00374263	0.0106197	0.499213	0.0147503
17630418	25066	Pvr	PVR cell adhesion molecule	4.81932	5.2781	6.75562	4.96367	5.0671	6.52569	7.65252	5.62546	4.81585	4.96057	6.41297	4.59599	5.45418	6.21769	5.19635	0.58906	1.19568	2.02981	-1.69762	1.19568	2.02981	0.185358	0.645367	0.0834919	0.422943	0.754648	0.158841
17630430	502306	Igsf23	immunoglobulin superfamily, member 23	3.5543	3.37237	3.55958	3.5847	3.96242	3.73326	4.3523	4.01042	3.8073	3.4547	3.60427	3.4681	3.51774	4.0146	3.58359	0.708647	0.95538	1.34817	-1.41114	-1.0467	1.34817	0.00265147	0.63679	0.00693499	0.0308692	0.748186	0.0233467
17630438	170849	Zfp111	zinc finger protein 111	5.43167	5.20873	4.90415	5.60124	5.46204	5.37672	4.8795	5.76081	5.26616	5.15807	5.04493	5.30857	5.28645	5.36977	5.19443	0.943883	1.06586	1.12923	-1.05945	1.06586	1.12923	0.654586	0.621527	0.352358	0.827712	0.735885	0.476671
17630445	499094	Zfp61	zinc finger protein 61	5.61839	5.88445	5.27995	5.57671	5.9301	5.78724	4.99655	5.58689	6.00891	6.08	5.6428	5.96383	5.58988	5.5752	5.92389	1.01023	0.793328	0.785297	1.01023	-1.26051	-1.2734	0.939658	0.10125	0.088413	0.972857	0.196901	0.165883
17630454	499095	Zfp94	zinc finger protein 94	3.6392	3.43002	3.56161	3.7788	3.74781	3.66725	3.5217	3.86511	3.49291	3.85845	3.74811	3.95072	3.60241	3.70047	3.76255	0.934289	0.894939	0.957882	-1.07033	-1.11739	-1.04397	0.457037	0.232066	0.635716	0.685682	0.365054	0.734924
17630461	102548695	LOC102548695	zinc finger protein 45-like	4.64656	4.49949	4.45543	4.7917	4.55994	4.847	4.92325	4.88512	5.23173	5.08079	4.51976	4.76588	4.5983	4.80383	4.89954	0.867219	0.811552	0.935809	-1.15311	-1.23221	-1.06859	0.206046	0.072285	0.546841	0.448539	0.15224	0.660278
17630514	499099	Cd177	CD177 molecule	3.40809	3.41546	3.48425	3.18648	3.50476	3.27801	3.19411	3.27227	3.3398	3.36968	3.05916	3.28317	3.37357	3.31229	3.26295	1.04339	1.07969	1.03479	1.04339	1.07969	1.03479	0.607146	0.358488	0.678401	0.796235	0.501297	0.77074
17630538	681194	Lypd4	Ly6/Plaur domain containing 4	3.67974	4.18044	3.52885	3.60443	3.51432	3.64106	3.71381	3.97697	3.41939	3.68975	3.80901	3.35346	3.74837	3.71154	3.5679	1.02585	1.13325	1.10469	1.02585	1.13325	1.10469	0.822984	0.282733	0.388942	0.9159	0.42236	0.512722
17630554	83583	Rabac1	Rab acceptor 1	9.95196	9.74309	9.52873	9.83444	10.1495	10.0381	9.99971	10.2417	10.3039	10.2791	9.95518	10.3721	9.76455	10.1072	10.2276	0.788571	0.725471	0.919981	-1.26812	-1.37842	-1.08698	0.0173394	0.00264572	0.359834	0.101178	0.0122402	0.484442
17630587	24407	Grik5	glutamate ionotropic receptor kainate type subunit 5	4.70556	4.96902	4.87522	4.9105	4.61891	4.63117	4.60889	4.61604	5.87612	5.63137	5.80297	5.95878	4.86508	4.61875	5.81731	1.18618	0.516832	0.435711	1.18618	-1.93487	-2.2951	0.0355099	3.31068e-07	1.88661e-08	0.157057	9.2815e-06	8.84558e-07
17630628	50686	Gsk3a	glycogen synthase kinase 3 alpha	8.33231	7.94754	8.15275	8.1607	8.4322	8.19515	8.53931	8.5278	7.87727	7.87102	8.17378	7.76993	8.14833	8.42361	7.923	0.826285	1.16904	1.41481	-1.21024	1.16904	1.41481	0.0493135	0.0999869	0.00155124	0.193567	0.195274	0.00757351
17630639	292721	Erf	Ets2 repressor factor	4.05099	3.88967	4.99367	4.12699	3.61389	4.36288	5.07069	3.9872	4.32153	3.69235	4.31189	3.86989	4.26533	4.25867	4.04892	1.00463	1.16184	1.15649	1.00463	1.16184	1.15649	0.982184	0.472519	0.486015	0.992417	0.608874	0.606208
17630643	114113	Pafah1b3	platelet-activating factor acetylhydrolase 1b, catalytic subunit 3	6.29608	5.2559	5.59285	5.64501	6.38125	6.25354	6.13177	5.9137	6.54957	6.12293	6.38824	6.2198	5.69746	6.17006	6.32013	0.720662	0.649466	0.901207	-1.38761	-1.53973	-1.10962	0.0257261	0.00539093	0.441661	0.12988	0.0210735	0.565467
17630651	365217	Cnfn	cornifelin	4.55442	4.33893	4.57004	4.62262	4.77035	4.9445	4.4945	4.77637	4.90742	4.53251	4.19701	4.44362	4.5215	4.74643	4.52014	0.855638	1.00095	1.16982	-1.16872	1.00095	1.16982	0.155027	0.992861	0.152716	0.37912	0.994837	0.253632
17630659	25330	Lipe	lipase E, hormone sensitive type	8.25133	7.9105	7.29875	8.02049	8.64187	8.30568	7.70593	8.70927	8.0732	8.00694	7.88691	7.99464	7.87027	8.34069	7.99042	0.721755	0.920089	1.27479	-1.38551	-1.08685	1.27479	0.0506466	0.593742	0.133799	0.196755	0.714056	0.229156
17630673	308436	Cxcl17	C-X-C motif chemokine ligand 17	4.16864	3.90046	3.95377	4.15766	4.31709	4.25513	4.26139	4.25694	4.01295	4.07049	3.92364	4.06227	4.04513	4.27264	4.01734	0.85411	1.01945	1.19358	-1.17081	1.01945	1.19358	0.042364	0.789052	0.0251553	0.176586	0.862672	0.0630832
17630680	81613	Ceacam1	CEA cell adhesion molecule 1	4.4114	5.52689	6.31314	6.44924	4.8526	6.05548	7.00145	6.89964	5.81951	6.70953	6.9445	6.25295	5.67517	6.2023	6.43162	0.693934	0.591948	0.853031	-1.44106	-1.68934	-1.17229	0.293314	0.139414	0.642116	0.540469	0.248808	0.740659
17630698	25244	Bckdha	branched chain keto acid dehydrogenase E1 subunit alpha	9.09531	8.5805	8.80954	8.8123	9.42744	8.94091	8.92126	9.35816	8.42673	8.31363	8.7466	8.28175	8.82441	9.16194	8.44218	0.791394	1.30336	1.64691	-1.26359	1.30336	1.64691	0.0507971	0.0297409	0.000445468	0.197052	0.0778865	0.00304221
17630742	308444	Axl	Axl receptor tyrosine kinase	6.26249	6.56484	6.05587	6.02255	6.00101	5.44994	5.9668	5.45982	6.62003	6.14661	6.02467	6.53027	6.22644	5.71939	6.3304	1.42114	0.930477	0.654741	1.42114	-1.07472	-1.52732	0.014736	0.577871	0.00475232	0.091158	0.701107	0.0176933
17630776	100359930	LOC100359930	Cyp2s1 protein-like	4.26252	4.57388	4.31361	4.41418	4.31444	4.15189	4.53654	4.43966	4.30995	4.18253	4.17868	4.36107	4.39104	4.36063	4.25806	1.0213	1.09656	1.07369	1.0213	1.09656	1.07369	0.798255	0.273664	0.394345	0.904501	0.412483	0.518359
17630800	100322884	Nemf	nuclear export mediator factor	7.67081	7.53432	7.7083	7.57917	7.98305	7.66187	7.44112	7.63401	7.91768	7.54618	6.81471	7.03006	7.62315	7.68001	7.32716	0.961353	1.22773	1.27708	-1.0402	1.22773	1.27708	0.781417	0.162948	0.100972	0.89624	0.280003	0.184383
17630805	308457	Egln2	egl-9 family hypoxia-inducible factor 2	6.15558	6.42043	6.64941	6.52221	6.36989	6.69975	7.22927	6.82085	5.99611	6.10641	6.10116	6.52856	6.43691	6.77994	6.18306	0.788381	1.19238	1.51245	-1.26842	1.19238	1.51245	0.0750216	0.176619	0.00478147	0.24765	0.297582	0.0177622
17630813	50866	Rab4b	RAB4B, member RAS oncogene family	7.55644	7.15763	7.53529	7.27548	7.29008	6.75131	7.4882	7.34588	7.39788	6.84854	7.10129	7.23274	7.38121	7.21887	7.14511	1.1191	1.1778	1.05245	1.1191	1.1778	1.05245	0.354309	0.185239	0.670048	0.599675	0.308212	0.764187
17630822	81510	Mia	MIA SH3 domain containing	7.68301	7.99244	8.25187	8.54579	4.38209	3.84705	4.63689	4.45954	3.77921	3.51517	3.76223	3.99437	8.11828	4.33139	3.76275	13.8028	20.4713	1.48313	13.8028	20.4713	1.48313	1.6452e-11	2.43896e-12	0.0117521	2.48553e-08	1.65224e-09	0.0348786
17630828	292729	Snrpa	small nuclear ribonucleoprotein polypeptide A	7.01532	6.76463	7.49016	7.45514	6.5507	6.60673	7.36723	7.72194	6.75195	6.98331	6.5179	7.17327	7.18131	7.06165	6.85661	1.08648	1.25241	1.15272	1.08648	1.25241	1.15272	0.646101	0.223575	0.434768	0.82268	0.355549	0.558535
17630837	308451	Itpkc	inositol-trisphosphate 3-kinase C	4.60386	4.43058	5.07593	4.94987	4.68409	4.63012	5.5739	5.18482	3.91187	3.80148	4.31478	4.30007	4.76506	5.01823	4.08205	0.839048	1.60549	1.91346	-1.19183	1.60549	1.91346	0.257661	0.00661101	0.000643222	0.507408	0.0247341	0.00399173
17630847	292734	Ltbp4	latent transforming growth factor beta binding protein 4	5.7564	6.54371	5.88207	6.61056	4.42445	4.60246	4.38018	4.36719	6.45982	5.64715	5.5324	6.28148	6.19818	4.44357	5.98021	3.37436	1.1631	0.344686	3.37436	1.1631	-2.90119	2.15249e-06	0.356568	9.54794e-06	0.000147072	0.499768	0.000158514
17630888	292735	Shkbp1	Sh3kbp1 binding protein 1	5.29967	4.86495	4.92276	4.78849	5.08655	4.79474	5.16131	5.21957	5.00067	4.61099	4.81407	4.68535	4.96897	5.06554	4.77777	0.935252	1.14171	1.22075	-1.06923	1.14171	1.22075	0.507624	0.199589	0.0621785	0.724662	0.326219	0.126652
17630947	361527	Pld3	phospholipase D family, member 3	9.19855	9.02336	9.1715	9.38262	9.18363	9.11808	9.52146	9.65016	9.67633	9.82253	9.68998	10.0102	9.19401	9.36833	9.79977	0.886183	0.657127	0.741525	-1.12844	-1.52178	-1.34857	0.235126	0.0007118	0.00827784	0.483881	0.00441946	0.0266462
17630997	685610	Zfp59	zinc finger protein 59	3.0307	3.60375	3.22258	3.4693	3.03559	3.00783	2.92686	3.01996	3.7748	4.00234	3.60212	3.95508	3.33158	2.99756	3.83358	1.26052	0.706126	0.560186	1.26052	-1.41618	-1.78512	0.0277945	0.00242121	2.5076e-05	0.135943	0.0114548	0.000334273
17631009	117262	Psmc4	proteasome 26S subunit, ATPase 4	8.29052	7.8053	8.3434	8.12298	7.90028	7.74305	8.04085	8.08186	7.56024	7.47231	6.62752	7.36563	8.14055	7.94151	7.25642	1.14794	1.84565	1.6078	1.14794	1.84565	1.6078	0.311688	0.000362624	0.00281108	0.558993	0.00265371	0.0118592
17631024	499113	Selenov	selenoprotein V	3.3255	3.16386	2.92676	3.27277	2.94919	2.99008	3.54614	3.14574	3.07707	3.16879	3.25511	3.07869	3.17222	3.15779	3.14492	1.01006	1.01911	1.00896	1.01006	1.01911	1.00896	0.919735	0.848893	0.9284	0.965192	0.903585	0.953765
17631041	687295	Timm50	translocase of inner mitochondrial membrane 50	5.50151	5.63287	5.54205	5.5346	5.54285	5.58938	5.65307	5.69619	5.08345	5.03064	5.03756	5.06931	5.55276	5.62037	5.05524	0.954216	1.41178	1.47952	-1.04798	1.41178	1.47952	0.479665	0.000102069	2.83187e-05	0.703788	0.000990603	0.000368116
17631045	308472	Supt5h	SPT5 homolog, DSIF elongation factor subunit	8.43248	8.23198	8.41689	8.47224	8.35967	8.20651	8.51202	8.67207	7.97401	7.86633	8.09196	8.19895	8.3884	8.43757	8.03281	0.966493	1.2795	1.32386	-1.03467	1.2795	1.32386	0.698545	0.0125803	0.00573458	0.852001	0.0403239	0.0203125
17631082	292750	Plekhg2	pleckstrin homology and RhoGEF domain containing G2	4.30991	4.51746	4.48353	4.35281	4.17242	4.2313	4.08226	4.12305	4.56364	4.27822	4.15265	4.36341	4.41593	4.15226	4.33948	1.20053	1.05442	0.878295	1.20053	1.05442	-1.13857	0.0331488	0.504663	0.115649	0.151402	0.638576	0.204139
17631103	79426	Zfp36	zinc finger protein 36	6.36049	7.2097	6.85819	6.41632	6.44606	8.35135	7.49292	6.77828	7.27174	7.72878	8.82671	6.93692	6.71117	7.26715	7.69104	0.680196	0.507027	0.745413	-1.47016	-1.97228	-1.34154	0.202852	0.0336222	0.325695	0.4449	0.0852755	0.450048
17631108	292751	Med29	mediator complex subunit 29	7.29051	7.18509	7.25242	7.43187	7.53872	7.16612	7.46852	7.7658	7.1809	7.41128	7.26724	7.37047	7.28998	7.48479	7.30747	0.873686	0.987945	1.13078	-1.14458	-1.0122	1.13078	0.152798	0.893935	0.190414	0.375802	0.935131	0.300402
17631115	308473	Samd4b	sterile alpha motif domain containing 4B	6.36078	6.511	6.49158	6.59465	6.42009	6.63695	6.77022	6.98342	6.46205	6.62358	6.85699	6.94367	6.48951	6.70267	6.72157	0.862643	0.851414	0.986983	-1.15923	-1.17452	-1.01319	0.152614	0.121847	0.895224	0.375562	0.225654	0.932248
17631130	685840	Ifnl3	interferon, lambda 3	4.5353	5.0085	4.75347	4.01908	4.6168	5.01656	4.52713	5.16654	4.76769	4.61868	5.28236	4.62873	4.57909	4.83176	4.82436	0.839343	0.843656	1.00514	-1.19141	-1.18532	1.00514	0.264179	0.277799	0.973325	0.513853	0.416775	0.983065
17631136	292755	Nccrp1	NCCRP1, F-box associated domain containing	4.12025	3.89735	4.05871	4.0423	4.04322	4.08141	4.30521	3.87924	3.74765	3.70589	3.6543	3.82954	4.02965	4.07727	3.73435	0.967533	1.22715	1.26833	-1.03356	1.22715	1.26833	0.677733	0.0196622	0.00850863	0.841807	0.056846	0.0272473
17631146	292756	Pak4	p21 (RAC1) activated kinase 4	7.28458	7.05711	7.25652	7.5631	7.27246	7.11069	7.5952	7.93586	7.13355	7.28058	7.49939	7.24752	7.29033	7.47855	7.29026	0.877686	1.00005	1.13941	-1.13936	1.00005	1.13941	0.2886	0.99969	0.288434	0.536506	0.999871	0.410792
17631158	292758	Mrps12	mitochondrial ribosomal protein S12	7.95458	7.3167	8.155	8.28355	7.92219	7.95594	8.55286	8.85981	6.95499	7.3824	7.58027	7.48907	7.92746	8.3227	7.35168	0.760361	1.49048	1.96022	-1.31516	1.49048	1.96022	0.123471	0.0315726	0.00124069	0.33483	0.081367	0.00644373
17631163	81525	Nfkbib	NFKB inhibitor beta	8.21557	7.85536	8.50173	8.72475	8.22331	7.8462	8.59906	9.12588	7.75448	7.92544	8.0543	8.03591	8.32435	8.44861	7.94253	0.917476	1.30299	1.42019	-1.08995	1.30299	1.42019	0.609796	0.130926	0.051689	0.797697	0.238218	0.109422
17631172	63836	Actn4	actinin alpha 4	9.4407	9.81557	9.82236	10.1327	9.60293	9.63231	10.1706	10.3538	9.58476	9.78974	9.62801	9.8451	9.80282	9.93993	9.7119	0.909342	1.06505	1.17123	-1.0997	1.06505	1.17123	0.46533	0.626417	0.232356	0.69139	0.739421	0.348907
17631196	292762	Eif3k	eukaryotic translation initiation factor 3, subunit K	8.42887	8.66071	8.68437	8.49255	8.51023	8.42312	8.394	8.40718	8.28163	8.19752	7.52967	8.29672	8.56662	8.43363	8.07639	1.09657	1.40468	1.28098	1.09657	1.40468	1.28098	0.406117	0.0069593	0.0372307	0.644488	0.025623	0.0851898
17631323	292764	Fam98c	family with sequence similarity 98, member C	5.96958	5.17973	5.65711	5.58461	5.96461	6.10862	6.0025	5.8933	5.50247	5.28771	5.35343	6.05249	5.59776	5.99226	5.54902	0.760752	1.03436	1.35965	-1.31449	1.03436	1.35965	0.0467895	0.79167	0.0280487	0.187238	0.864565	0.0683351
17631343	292766	Psmd8	proteasome 26S subunit, non-ATPase 8	6.32591	5.76286	6.23506	6.27596	6.18806	5.99892	6.48386	6.23314	5.94373	5.65137	5.96769	6.14682	6.14995	6.22599	5.9274	0.948654	1.16679	1.22994	-1.05413	1.16679	1.22994	0.629378	0.170706	0.073078	0.812337	0.290063	0.143569
17631353	292767	Catsperg	cation channel sperm associated auxiliary subunit gamma	3.72204	4.39445	4.08928	4.0147	4.07513	4.2805	4.1949	4.06558	4.23629	4.66464	4.537	4.4032	4.05512	4.15403	4.46028	0.93374	0.75515	0.808737	-1.07096	-1.32424	-1.2365	0.502275	0.0135615	0.0510971	0.720329	0.042615	0.10854
17631385	116491	Kcnk6	potassium channel, two pore domain subfamily K, member 6	4.2037	3.91426	4.15532	4.12688	4.05013	3.82516	4.3275	4.39612	3.83211	4.29389	3.93089	4.06254	4.10004	4.14973	4.02986	0.966146	1.04985	1.08664	-1.03504	1.04985	1.08664	0.737666	0.636813	0.423563	0.873183	0.748186	0.547503
17631393	100361913	LOC100361913	rCG54286-like	5.65621	5.93887	5.67401	5.50401	5.45824	5.64381	5.48838	5.39463	4.76299	4.98662	4.73071	4.53819	5.69328	5.49627	4.75463	1.14632	1.91673	1.67207	1.14632	1.91673	1.67207	0.142135	3.21421e-06	4.10993e-05	0.361032	6.10385e-05	0.000493228
17631398	292770	Spint2	serine peptidase inhibitor, Kunitz type, 2	8.27013	7.91104	8.14222	8.23708	8.43232	8.45855	8.44867	8.63081	7.74856	8.39246	8.37856	7.99561	8.14012	8.49259	8.1288	0.783241	1.00788	1.2868	-1.27675	1.00788	1.2868	0.0320595	0.940173	0.027683	0.148204	0.963123	0.0675652
17631408	292771	Sipa1l3	signal-induced proliferation-associated 1 like 3	6.58836	5.80697	6.5828	6.6506	6.60892	6.70216	7.61795	7.81426	6.46475	6.77284	6.97656	6.97589	6.40718	7.18582	6.79751	0.582916	0.762957	1.30886	-1.71551	-1.31069	1.30886	0.0115537	0.167711	0.169768	0.0784304	0.28655	0.275064
17631443	100362022	Zfp27	zinc finger protein 27	4.75656	4.89703	4.54007	4.82526	4.51323	4.17748	3.66854	4.5865	4.77374	4.65928	4.9041	4.86881	4.75473	4.23644	4.80148	1.43226	0.968114	0.675933	1.43226	-1.03294	-1.47944	0.00990274	0.792009	0.00580041	0.070129	0.864628	0.0204862
17631450	365224	Zfp74	zinc finger protein 74	6.42603	6.15005	5.55989	6.0531	6.22585	6.03203	4.90135	6.00929	6.47329	6.43568	6.64574	6.20657	6.04727	5.79213	6.44032	1.19345	0.761516	0.63808	1.19345	-1.31317	-1.5672	0.329475	0.141859	0.0223282	0.575227	0.25217	0.0574994
17631454	499124	Zfp14	ZFP14 zinc finger protein	4.55472	4.72423	4.68191	4.83168	5.19319	4.74292	4.87477	5.08191	4.49469	4.89828	5.13602	4.84305	4.69813	4.9732	4.84301	0.826415	0.904457	1.09443	-1.21005	-1.10564	1.09443	0.0784965	0.3345	0.384287	0.253881	0.476651	0.508481
17631469	502316	Zfp566	zinc finger protein 566	4.74374	5.00845	4.94524	4.8978	4.97269	4.79416	4.64817	4.89629	4.84718	4.57906	4.73067	4.67985	4.89881	4.82783	4.70919	1.05043	1.14046	1.08571	1.05043	1.14046	1.08571	0.536661	0.112675	0.307616	0.745351	0.213584	0.431528
17631479	499125	Sdhaf1	succinate dehydrogenase complex assembly factor 1	8.19869	7.85191	8.19498	8.18939	8.3554	7.86772	8.10661	8.49407	7.84469	7.11458	7.32917	7.16243	8.10874	8.20595	7.36272	0.934839	1.67716	1.79407	-1.0697	1.67716	1.79407	0.589395	0.000817809	0.000283658	0.783919	0.00493553	0.00216194
17631487	308495	Lrfn3	leucine rich repeat and fibronectin type III domain containing 3	4.5453	4.11358	4.22391	4.38081	4.60917	4.52691	4.61002	4.38565	4.51304	4.7448	4.69846	4.62455	4.3159	4.53294	4.64521	0.86033	0.795915	0.925127	-1.16234	-1.25642	-1.08093	0.0861175	0.0141233	0.355849	0.269491	0.0439841	0.480313
17631493	474146	Hcst	hematopoietic cell signal transducer	4.44163	3.19705	3.6177	3.8585	4.11247	3.63129	3.63673	3.27742	4.09161	3.66276	3.64107	3.77014	3.77872	3.66448	3.7914	1.08241	0.991254	0.915785	1.08241	-1.00882	-1.09196	0.629641	0.957156	0.592511	0.812431	0.973446	0.697763
17631499	502317	Aplp1	amyloid beta precursor like protein 1	5.80858	6.10222	5.68671	5.69987	5.88109	5.92041	5.84544	6.14908	7.82228	7.92321	8.01066	8.41762	5.82434	5.94901	8.04344	0.917219	0.214776	0.23416	-1.09025	-4.65602	-4.27059	0.404263	3.64252e-10	7.84824e-10	0.642446	3.32398e-08	7.02056e-08
17631533	292778	Polr2i	RNA polymerase II subunit I	5.50826	5.19168	5.75071	5.50582	5.71022	5.17026	5.24824	5.30651	5.92047	5.50381	5.34311	5.39569	5.48912	5.3588	5.54077	1.09453	0.964829	0.8815	1.09453	-1.03645	-1.13443	0.439836	0.7573	0.285576	0.672298	0.840778	0.407748
17631566	361541	Proser3	proline and serine rich 3	6.00178	5.98794	5.64854	5.91463	5.94931	6.23068	5.9791	6.30334	5.93084	6.29267	6.65898	6.35534	5.88822	6.11561	6.30946	0.85418	0.746784	0.87427	-1.17071	-1.33908	-1.14381	0.160421	0.015738	0.22701	0.386592	0.0479261	0.342696
17631580	292787	Lin37	lin-37 DREAM MuvB core complex component	8.03525	7.89121	7.99103	8.44528	7.55142	7.70339	7.75484	8.5045	7.51675	7.95077	7.96859	7.91031	8.09069	7.87854	7.8366	1.15842	1.19258	1.02949	1.15842	1.19258	1.02949	0.297171	0.215616	0.833616	0.544322	0.346292	0.888506
17631597	102550344	Kmt2b	lysine methyltransferase 2B	5.47767	5.92951	5.49325	5.61778	5.60364	5.8088	5.6826	5.81149	5.66448	5.52956	6.06665	5.83465	5.62955	5.72663	5.77384	0.934924	0.904828	0.96781	-1.06961	-1.10518	-1.03326	0.495922	0.316357	0.738947	0.71571	0.458631	0.816667
17631636	688845	Zbtb32	zinc finger and BTB domain containing 32	3.9414	4.26488	4.16042	4.08895	4.23714	4.31394	4.24874	4.35632	4.37158	4.21391	3.94067	4.35661	4.11391	4.28903	4.22069	0.885694	0.928658	1.04851	-1.12906	-1.07682	1.04851	0.165521	0.387439	0.577127	0.393943	0.529554	0.686124
17631646	365227	Upk1a	uroplakin 1A	3.08193	3.21749	2.736	2.96474	2.96166	3.0505	3.19924	3.25853	3.17963	3.02532	3.42041	2.91704	3.00004	3.11748	3.1356	0.921821	0.910318	0.987521	-1.08481	-1.09852	-1.01264	0.411654	0.345252	0.898005	0.649852	0.488795	0.934118
17631679	100362495	Haus5	HAUS augmin-like complex, subunit 5	4.92443	5.07489	5.04053	5.17041	5.17787	5.15912	5.11266	5.21923	5.07047	4.85559	5.01845	4.84689	5.05256	5.16722	4.94785	0.923601	1.07528	1.16423	-1.08272	1.07528	1.16423	0.281017	0.323184	0.049894	0.529957	0.465971	0.106661
17631700	292792	Tmem147	transmembrane protein 147	7.03654	6.5516	7.03336	6.95766	6.84464	6.91793	7.13144	7.04116	6.40443	6.45699	6.5691	6.52823	6.89479	6.98379	6.48969	0.940176	1.32419	1.40844	-1.06363	1.32419	1.40844	0.490577	0.00611108	0.001497	0.711997	0.0232556	0.00735889
17631733	266607	Ffar1	free fatty acid receptor 1	3.4865	4.04114	3.90515	3.84532	3.65527	3.95635	3.84576	3.80933	3.56148	3.77125	3.47785	3.9531	3.81953	3.81668	3.69092	1.00198	1.09324	1.09108	1.00198	1.09324	1.09108	0.984328	0.381698	0.392042	0.993155	0.523972	0.516131
17631735	308501	Cd22	CD22 molecule	4.04161	4.01468	4.27016	4.03362	4.19916	4.57886	4.58478	4.45376	3.78758	4.01017	4.25789	3.97939	4.09002	4.45414	4.00876	0.776941	1.05794	1.36168	-1.2871	1.05794	1.36168	0.0138106	0.54042	0.00396662	0.087708	0.669713	0.0154274
17631766	84604	Hamp	hepcidin antimicrobial peptide	7.8879	7.85596	6.60801	5.6133	10.5087	10.5817	9.35124	7.93277	11.2264	10.3384	10.593	10.1934	6.99129	9.59359	10.5878	0.164676	0.0826696	0.502014	-6.07254	-12.0963	-1.99198	0.000421434	1.80945e-05	0.101761	0.00853985	0.000251565	0.185351
17631771	81817	Usf2	upstream transcription factor 2, c-fos interacting	7.51428	7.3008	7.3349	7.42569	7.68432	7.87009	7.85869	7.81175	7.4862	7.66245	7.75416	7.51868	7.39392	7.80621	7.60537	0.751427	0.863665	1.14937	-1.3308	-1.15786	1.14937	0.00160416	0.0654704	0.0784981	0.0218555	0.141843	0.151762
17631784	64355	Lsr	lipolysis stimulated lipoprotein receptor	6.54452	6.54105	6.95605	6.74627	6.41572	6.66733	7.14726	7.14871	6.32639	6.54562	6.35926	6.51553	6.69697	6.84476	6.4367	0.902635	1.1977	1.3269	-1.10787	1.1977	1.3269	0.387187	0.138249	0.0272248	0.628756	0.247534	0.0668186
17631797	60338	Fxyd5	FXYD domain-containing ion transport regulator 5	8.97958	8.98675	9.1948	9.04455	8.65067	9.06051	9.11558	9.20278	8.58538	8.87805	8.93171	8.64017	9.05142	9.00739	8.75883	1.03099	1.22484	1.18802	1.03099	1.22484	1.18802	0.750078	0.0486447	0.0879369	0.879508	0.113083	0.165172
17631815	58971	Fxyd1	FXYD domain-containing ion transport regulator 1	9.20309	9.68858	9.23996	9.65388	5.79875	6.03793	6.17679	5.33637	10.1521	9.62854	8.91184	10.1979	9.44638	5.83746	9.72259	12.2009	0.825757	0.0676799	12.2009	-1.21101	-14.7754	1.35391e-09	0.306581	5.10504e-10	4.77698e-07	0.448329	4.78712e-08
17631821	116831	Fxyd3	FXYD domain-containing ion transport regulator 3	3.57071	3.90405	3.93531	3.81874	3.94841	3.60426	3.75813	3.44004	7.15699	6.66942	5.86215	6.63962	3.8072	3.68771	6.58204	1.08635	0.146113	0.134499	1.08635	-6.84402	-7.43501	0.58726	3.47374e-09	2.00151e-09	0.782307	2.18668e-07	1.48713e-07
17631846	29686	Scn1b	sodium voltage-gated channel beta subunit 1	6.3479	6.06408	5.81894	6.25891	6.49707	6.63567	6.33488	6.4309	6.39493	6.17234	6.40178	6.21366	6.12245	6.47463	6.29568	0.783402	0.886859	1.13206	-1.27648	-1.12757	1.13206	0.0168203	0.20352	0.189808	0.0993318	0.331289	0.299815
17631853	361550	Gramd1a	GRAM domain containing 1A	7.8998	8.10976	7.90786	7.98744	8.13633	8.42074	8.04324	8.16377	7.73497	7.82855	7.80196	7.81072	7.97621	8.19102	7.79405	0.861663	1.13458	1.31674	-1.16055	1.13458	1.31674	0.0674131	0.114923	0.00254434	0.232939	0.216517	0.0110212
17631873	308503	RGD1563307	similar to Set beta isoform	4.0662	3.7407	4.02723	4.1518	3.64127	3.78494	3.90522	3.98097	3.4218	3.47164	2.91261	3.8917	3.99648	3.8281	3.42444	1.1238	1.48663	1.32286	1.1238	1.48663	1.32286	0.352517	0.00559278	0.0369091	0.598056	0.0216406	0.0846123
17631889	361552	Wtip	WT1 interacting protein	4.56322	5.054	4.5217	4.57374	4.6022	4.89154	4.77031	4.67794	4.43136	4.43952	4.2944	4.51482	4.67816	4.7355	4.42003	0.961037	1.19593	1.24442	-1.04054	1.19593	1.24442	0.667528	0.0682045	0.0299827	0.835531	0.146136	0.0719752
17631921	689637	Pdcd2l	programmed cell death 2-like	5.9472	5.66224	5.89424	5.89603	6.17735	5.80738	5.66319	5.81445	5.61908	5.45593	4.88505	5.44524	5.84993	5.86559	5.35133	0.989202	1.41284	1.42827	-1.01092	1.41284	1.42827	0.923413	0.00755777	0.00621902	0.965796	0.0273127	0.0215439
17631931	292804	Gpi	glucose-6-phosphate isomerase	10.3604	10.1216	10.0871	10.1365	10.4766	10.4279	10.4158	10.3011	10.1297	10.1116	10.0542	10.1856	10.1764	10.4054	10.1203	0.853253	1.03966	1.21846	-1.17199	1.03966	1.21846	0.0407304	0.589522	0.0139832	0.171724	0.710648	0.040002
17631956	308509	RGD1308428	similar to RIKEN cDNA 4931406P16	7.00288	7.31215	7.12657	7.22037	7.21955	7.53505	7.25998	7.42788	7.5499	7.41988	7.46399	7.4914	7.16549	7.36062	7.48129	0.873499	0.803405	0.919756	-1.14482	-1.2447	-1.08725	0.099806	0.0127639	0.294187	0.293937	0.0407682	0.417282
17631972	361554	Lsm14a	LSM14A mRNA processing body assembly factor	7.70492	7.45145	7.52266	7.52885	7.53712	7.65139	7.54367	7.71113	7.04614	7.18985	7.1723	7.3533	7.55197	7.61083	7.1904	0.960026	1.28483	1.33833	-1.04164	1.28483	1.33833	0.591404	0.00450845	0.00151488	0.785669	0.0184581	0.00742258
17631998	308511	Chst8	carbohydrate sulfotransferase 8	4.25896	3.99594	4.06252	4.05614	3.8111	3.90119	4.35077	4.37338	4.14864	3.80404	3.66159	4.10074	4.09339	4.10911	3.92875	0.989161	1.12088	1.13317	-1.01096	1.12088	1.13317	0.921055	0.308529	0.266369	0.965432	0.450404	0.386533
17632006	25301	Cebpg	CCAAT/enhancer binding protein gamma	6.4018	5.66934	6.33444	6.34159	6.30541	5.79242	6.14593	6.1979	5.70374	5.46651	5.15328	5.92765	6.18679	6.11042	5.5628	1.05437	1.54114	1.46167	1.05437	1.54114	1.46167	0.699397	0.00613835	0.0134264	0.852582	0.0233267	0.0386776
17632012	89787	Lrp3	LDL receptor related protein 3	3.46408	3.3755	3.24636	3.39296	3.61096	3.83534	3.43018	3.59366	3.77253	3.96734	4.47288	4.4307	3.36973	3.61754	4.16086	0.842174	0.577888	0.686186	-1.1874	-1.73044	-1.45733	0.13448	0.000168405	0.00364122	0.348882	0.00145384	0.0144133
17632036	292810	Gpatch1	G patch domain containing 1	6.10163	6.03323	5.94798	6.14282	6.15172	5.83571	5.66954	6.05082	6.06842	5.98163	5.89789	6.1031	6.05642	5.92694	6.01276	1.09389	1.03073	0.942255	1.09389	1.03073	-1.06128	0.299515	0.721816	0.486934	0.546038	0.814837	0.606804
17632093	308518	Nudt19	nudix hydrolase 19	7.96602	7.16361	7.64704	7.68061	7.66055	6.84229	7.47984	7.73642	7.16983	6.65676	6.94238	7.17039	7.61432	7.42977	6.98484	1.13646	1.54701	1.36125	1.13646	1.54701	1.36125	0.391173	0.00917971	0.0510131	0.631662	0.0316954	0.108393
17632102	499132	Rgs9bp	regulator of G protein signaling 9 binding protein	4.22596	4.35328	4.40211	4.48996	4.20694	4.38739	4.09998	4.15248	4.00751	4.32487	4.06841	4.3391	4.36783	4.2117	4.18497	1.1143	1.13513	1.0187	1.1143	1.13513	1.0187	0.20619	0.142829	0.823813	0.448643	0.253564	0.88193
17632104	292814	Pdcd5	programmed cell death 5	7.12401	6.70886	6.91839	6.78073	6.4078	6.58747	6.39356	6.66808	7.01467	6.85941	6.76881	6.51785	6.883	6.51423	6.79019	1.29125	1.06645	0.825901	1.29125	1.06645	-1.2108	0.0153984	0.499159	0.0581224	0.0936366	0.633417	0.120014
17632113	308519	Dpy19l3	dpy-19 like C-mannosyltransferase 3	7.37107	7.29631	7.23825	7.30042	7.52103	7.58134	7.16968	7.35482	7.04937	6.99536	7.23321	6.70832	7.30151	7.40672	6.99657	0.929672	1.23537	1.32883	-1.07565	1.23537	1.32883	0.430154	0.0335956	0.00682437	0.664542	0.0852396	0.0230766
17632135	292816	Zfp507	zinc finger protein 507	5.46939	5.43008	5.54452	5.50808	5.57767	5.2719	4.84889	5.68194	5.28342	5.5153	4.95627	5.34048	5.48802	5.3451	5.27387	1.10414	1.16002	1.05061	1.10414	1.16002	1.05061	0.413408	0.227134	0.680753	0.651328	0.359458	0.772251
17632151	292820	Zfp536	zinc finger protein 536	5.81099	5.76412	5.78625	5.64541	6.32327	6.07666	5.96089	6.5149	5.41238	5.63066	5.66334	5.32916	5.75169	6.21893	5.50889	0.723347	1.18329	1.63586	-1.38246	1.18329	1.63586	0.00349131	0.0900397	0.000105797	0.0364324	0.18052	0.00102022
17632158	308537	Uri1	URI1, prefoldin-like chaperone	7.73121	7.29732	7.56042	7.13285	7.65574	7.24062	7.29301	7.12542	7.54088	7.29971	7.28829	7.32409	7.43045	7.3287	7.36325	1.07307	1.04768	0.976339	1.07307	1.04768	-1.02423	0.508383	0.660821	0.821089	0.725214	0.767768	0.879844
17632171	25729	Ccne1	cyclin E1	5.4158	4.86403	5.19415	4.8522	5.17377	4.97993	4.86288	5.05381	5.24479	5.17527	5.18491	5.54088	5.08155	5.0176	5.28646	1.04532	0.867589	0.829972	1.04532	-1.15262	-1.20486	0.663699	0.176485	0.0828359	0.832809	0.297393	0.157925
17632187	308543	Plekhf1	pleckstrin homology and FYVE domain containing 1	4.81417	5.43354	5.77574	5.17365	5.01189	5.61206	6.48563	5.22912	5.01977	4.87064	5.18123	5.03546	5.29927	5.58468	5.02677	0.820514	1.2079	1.47213	-1.21875	1.2079	1.47213	0.305954	0.327532	0.0566224	0.55342	0.470071	0.117523
17632189	292831	Pop4	POP4 homolog, ribonuclease P/MRP subunit	8.24488	7.99023	8.0819	7.87132	8.07167	7.80933	7.91924	7.49904	7.71649	7.33738	7.4358	7.35735	8.04708	7.82482	7.46175	1.16656	1.50038	1.28616	1.16656	1.50038	1.28616	0.137831	0.000984229	0.0221607	0.353601	0.00568089	0.057122
17632205	365238	LOC365238	similar to CG15432-PA	3.2659	3.3119	3.25384	3.33567	3.35697	3.49399	3.47326	3.67949	3.3908	3.67141	2.81575	3.21604	3.29183	3.50093	3.2735	0.865075	1.01279	1.17075	-1.15597	1.01279	1.17075	0.19411	0.906544	0.160089	0.433813	0.942339	0.263175
17632277	292846	Siglec8	sialic acid binding Ig-like lectin 8	4.41397	4.35957	4.27681	4.21875	4.74074	4.42133	4.45706	4.34157	4.19517	4.16255	3.6124	4.09505	4.31727	4.49018	4.01629	0.887056	1.23198	1.38884	-1.12732	1.23198	1.38884	0.238358	0.0500228	0.00450623	0.486629	0.115536	0.0170127
17632308	292858	Klk1c10	kallikrein 1-related peptidase C10	2.78011	3.13147	2.80197	2.94031	3.20247	3.81422	2.99681	2.91925	2.77641	3.01216	3.33427	3.25013	2.91347	3.23319	3.09324	0.801224	0.882841	1.10187	-1.24809	-1.13271	1.10187	0.108622	0.351669	0.46568	0.309696	0.495199	0.587261
17632321	102546874	LOC102546874	prostate-specific antigen-like	3.54112	3.65683	3.61467	3.47242	3.52217	4.35799	3.82139	3.8321	3.8089	3.86127	3.69307	3.72188	3.57126	3.88341	3.77128	0.805442	0.87054	1.08082	-1.24155	-1.14871	1.08082	0.0537847	0.198791	0.462114	0.203303	0.325266	0.584228
17632361	29313	Clec11a	C-type lectin domain containing 11A	4.55169	4.5994	4.27926	4.84787	3.52425	3.66742	3.49864	3.52928	3.59073	3.76718	3.75455	3.67207	4.56955	3.5549	3.69613	2.02042	1.83201	0.906746	2.02042	1.83201	-1.10285	8.46353e-07	4.76832e-06	0.266571	6.89094e-05	8.42011e-05	0.386621
17632379	292878	Emc10	ER membrane protein complex subunit 10	7.93609	7.5772	7.86785	7.94964	7.79686	7.74308	8.06075	8.05486	7.48433	7.38471	7.43273	7.83324	7.8327	7.91389	7.53375	0.945278	1.23024	1.30146	-1.05789	1.23024	1.30146	0.559305	0.0448389	0.0141247	0.76217	0.106104	0.040305
17632427	59294	Pold1	DNA polymerase delta 1, catalytic subunit	4.95375	4.65777	4.90366	4.54858	4.66362	4.79495	4.42781	4.37619	4.54072	4.22115	4.73568	4.53722	4.76594	4.56564	4.50869	1.14894	1.1952	1.04026	1.14894	1.1952	1.04026	0.186439	0.0960194	0.698822	0.424269	0.189461	0.786124
17632454	58851	Nr1h2	nuclear receptor subfamily 1, group H, member 2	7.94035	7.53804	7.82124	7.82868	7.95058	7.95991	7.98453	8.05943	7.54296	7.45431	7.75696	7.60522	7.78208	7.98861	7.58986	0.866617	1.14252	1.31837	-1.15391	1.14252	1.31837	0.0904115	0.112665	0.00344286	0.277258	0.213584	0.0137806
17632466	308572	Myh14	myosin heavy chain 14	3.99169	3.91499	4.31988	4.27216	4.13684	4.10474	4.28744	4.05407	3.94604	4.07854	3.89596	4.20319	4.12468	4.14577	4.03093	0.985489	1.06714	1.08286	-1.01472	1.06714	1.08286	0.866658	0.459671	0.367442	0.938308	0.596559	0.491792
17632519	282840	Atf5	activating transcription factor 5	6.01769	5.66556	5.97528	6.0261	5.8198	5.77633	6.55067	6.16034	5.84608	5.42207	5.53167	5.85852	5.92116	6.07679	5.66459	0.897742	1.19464	1.33071	-1.11391	1.19464	1.33071	0.383549	0.160165	0.0318556	0.625164	0.276507	0.0754731
17632526	292886	Tbc1d17	TBC1 domain family, member 17	6.61525	6.8	6.51526	6.60723	6.83217	6.89085	6.82328	6.90706	6.37708	6.54173	6.55748	6.59203	6.63444	6.86334	6.51708	0.853285	1.08474	1.27126	-1.17194	1.08474	1.27126	0.041865	0.270242	0.00440639	0.17515	0.408866	0.016703
17632544	292888	Ptov1	PTOV1, extended AT-hook containing adaptor protein	8.15231	8.15608	8.00779	8.24376	8.08201	8.01693	8.29578	8.32928	8.41821	8.23453	8.4945	8.37509	8.13999	8.181	8.38058	0.971973	0.846395	0.870801	-1.02884	-1.18148	-1.14837	0.720479	0.0501927	0.0972431	0.863809	0.115771	0.179041
17632556	292889	Med25	mediator complex subunit 25	7.7375	7.58793	7.62242	7.49453	7.94126	7.71552	7.87152	7.76728	7.93742	7.77224	8.31611	7.85605	7.6106	7.8239	7.97045	0.862561	0.779241	0.903404	-1.15934	-1.2833	-1.10692	0.114799	0.0131547	0.267302	0.320583	0.0416156	0.387267
17632575	308578	Ap2a1	adaptor related protein complex 2 subunit alpha 1	7.11009	6.91302	7.20266	6.96405	7.12897	7.08703	7.29604	7.21969	7.18074	7.2943	7.29459	7.435	7.04746	7.18293	7.30115	0.910369	0.838744	0.921323	-1.09846	-1.19226	-1.0854	0.231738	0.0345012	0.29374	0.479595	0.0870361	0.416909
17632602	308579	Cpt1c	carnitine palmitoyltransferase 1c	4.49511	4.50948	4.29914	4.59495	4.5762	4.46267	4.27472	4.15954	5.17982	5.2841	5.17746	5.55481	4.47467	4.36828	5.29905	1.07653	0.564725	0.524579	1.07653	-1.77077	-1.90629	0.421627	1.58057e-05	4.16311e-06	0.658344	0.000224099	8.00647e-05
17632623	60421	Prmt1	protein arginine methyltransferase 1	6.13832	6.32487	6.17745	6.28372	6.13682	5.9698	6.17323	5.96136	5.82575	5.8586	5.35915	5.97883	6.23109	6.0603	5.75558	1.12567	1.39041	1.23518	1.12567	1.39041	1.23518	0.221278	0.00309487	0.0384426	0.466974	0.0137739	0.0871955
17632636	361567	Bcl2l12	BCL2 like 12	5.16741	5.72011	5.27506	5.12601	5.53361	5.21391	5.21757	5.27834	5.43322	5.01898	5.03098	5.03369	5.32215	5.31086	5.12922	1.00785	1.14308	1.13417	1.00785	1.14308	1.13417	0.941119	0.219446	0.24618	0.973815	0.350623	0.364087
17632658	361569	Prr12	proline rich 12	5.63606	5.90715	5.55085	5.8705	5.771	5.82024	5.39837	5.66368	5.88702	5.9329	6.37588	6.16341	5.74114	5.66332	6.0898	1.05542	0.785313	0.744077	1.05542	-1.27338	-1.34395	0.593061	0.0279642	0.00956703	0.786557	0.074307	0.0298287
17632675	361570	Prrg2	proline rich and Gla domain 2	4.20725	4.09579	4.06786	4.30609	4.57567	4.25678	4.13118	4.29887	4.29471	3.98485	4.18666	3.84666	4.16925	4.31562	4.07822	0.903518	1.06513	1.17887	-1.10678	1.06513	1.17887	0.28167	0.497629	0.0907797	0.530746	0.631948	0.169574
17632683	494125	Rcn3	reticulocalbin 3	5.1186	5.58329	5.15296	5.26329	4.59638	4.48243	4.69358	4.53246	5.58376	5.24854	4.95724	5.42745	5.27953	4.57621	5.30425	1.62825	0.983016	0.603727	1.62825	-1.01728	-1.65638	0.000260357	0.867474	0.000189477	0.00590011	0.916832	0.00159623
17632692	29558	Fcgrt	Fc fragment of IgG receptor and transporter	7.38134	6.85617	6.96413	6.98791	7.26451	7.0667	7.08697	6.78641	6.64003	6.68718	5.89244	6.57868	7.04739	7.05115	6.44958	0.997396	1.51341	1.51737	-1.00261	1.51341	1.51737	0.983642	0.00506674	0.00486022	0.992915	0.0201087	0.0179871
17632701	81774	Rps11	ribosomal protein S11	8.1561	8.23906	8.29021	8.10058	8.08335	7.85522	7.9292	7.86322	7.87159	7.61214	7.14276	7.67693	8.19648	7.93275	7.57586	1.20059	1.53754	1.28066	1.20059	1.53754	1.28066	0.0825999	0.000600711	0.0240108	0.26261	0.00387838	0.0608415
17632710	317646	Rpl13a	ribosomal protein L13A	10.2265	10.3233	10.4315	10.2303	9.97201	9.97674	9.96762	9.75933	9.89769	9.79677	9.75767	9.84407	10.3029	9.91892	9.82405	1.30494	1.39364	1.06797	1.30494	1.39364	1.06797	0.00205213	0.00033564	0.367266	0.0261999	0.0024911	0.491652
17632727	103691134	Flt3lg	fms-related tyrosine kinase 3 ligand	6.16963	6.20365	5.96184	5.99354	6.28794	6.82627	6.40418	6.09262	6.50158	6.75664	6.76669	6.6669	6.08216	6.40275	6.67296	0.800743	0.663979	0.829203	-1.24884	-1.50607	-1.20598	0.0450149	0.00117277	0.0847906	0.182761	0.00651663	0.160835
17632734	361571	Aldh16a1	aldehyde dehydrogenase 16 family, member A1	5.87305	5.74744	5.69863	5.82608	6.07618	5.89144	6.13908	6.2041	5.19053	5.24029	5.2636	5.69695	5.7863	6.0777	5.34784	0.817107	1.35515	1.65847	-1.22383	1.35515	1.65847	0.0382049	0.00395072	5.12765e-05	0.165237	0.0166671	0.000581005
17632754	308581	Ccdc155	coiled-coil domain containing 155	3.22796	2.88909	3.01251	3.19119	3.32078	3.09711	3.0623	3.17005	2.93556	3.07113	2.96979	3.08165	3.08019	3.16256	3.01453	0.944502	1.04656	1.10805	-1.05876	1.04656	1.10805	0.471941	0.565085	0.205203	0.697574	0.690442	0.317785
17632781	29185	Cd37	CD37 molecule	5.66804	5.38942	5.52062	5.57258	5.37404	5.28092	5.39996	5.15365	5.62823	5.36956	5.19585	5.26233	5.53766	5.30214	5.36399	1.17733	1.12793	0.958036	1.17733	1.12793	-1.0438	0.0697105	0.169636	0.614186	0.237557	0.28904	0.71677
17632851	60377	Lin7b	lin-7 homolog B, crumbs cell polarity complex component	4.26498	4.54083	4.55545	4.76538	4.66147	4.55596	4.59379	4.83411	4.76992	4.79896	4.63281	4.84232	4.53166	4.66133	4.761	0.91404	0.853023	0.933245	-1.09404	-1.1723	-1.07153	0.303778	0.0798546	0.425651	0.551097	0.164365	0.549487
17632856	361574	Snrnp70	small nuclear ribonucleoprotein U1 subunit 70	7.97445	8.12868	7.98819	8.19617	8.35534	8.65378	8.22086	8.65626	8.31895	8.58893	8.26011	8.66253	8.07187	8.47156	8.45763	0.758023	0.765378	1.0097	-1.31922	-1.30654	1.0097	0.0104197	0.0127756	0.919449	0.0728145	0.0407865	0.948082
17632871	292907	Ruvbl2	RuvB-like AAA ATPase 2	7.26403	6.98873	7.19706	7.17056	7.00403	6.86177	6.99754	6.91527	6.70303	6.53877	6.35449	6.79441	7.15509	6.94465	6.59767	1.15704	1.47163	1.27189	1.15704	1.47163	1.27189	0.0941906	0.000304084	0.0103084	0.283539	0.00230985	0.0316038
17632887	29292	Ftl1	ferritin light chain 1	10.9908	10.8925	11.0743	11.0761	11.1636	11.1131	11.2692	11.4013	11.078	10.882	10.8561	11.0382	11.0084	11.2368	10.9636	0.853601	1.03158	1.20851	-1.17151	1.03158	1.20851	0.0524488	0.683612	0.0237682	0.200745	0.78668	0.0603255
17632894	24887	Bax	BCL2 associated X, apoptosis regulator	3.90223	3.9684	4.07308	3.85895	4.13456	4.2146	3.96667	3.9292	3.5208	3.67017	3.39496	3.88299	3.95067	4.06126	3.61723	0.926208	1.26001	1.36039	-1.07967	1.26001	1.36039	0.387263	0.0175354	0.00298123	0.628761	0.0521157	0.0123736
17632902	691002	Dhdh	dihydrodiol dehydrogenase	5.84658	5.83655	5.13918	5.81123	5.90701	5.38704	5.05061	6.02394	6.16074	5.70633	6.02975	5.2778	5.65839	5.59215	5.79365	1.04698	0.910501	0.869644	1.04698	-1.0983	-1.1499	0.789313	0.586816	0.421201	0.899832	0.708484	0.545435
17632926	171071	Ppp1r15a	protein phosphatase 1, regulatory subunit 15A	6.62777	7.24963	8.35293	6.67538	6.76312	7.98137	8.97563	6.81759	6.38937	6.93772	7.64494	6.66474	7.22643	7.63442	6.90919	0.75367	1.24594	1.65317	-1.32684	1.24594	1.65317	0.405516	0.515697	0.149589	0.64361	0.648412	0.249737
17632935	58924	Fut2	fucosyltransferase 2	3.7326	3.52161	3.76117	3.50541	3.43354	3.94848	3.75739	3.98944	3.17089	3.32059	3.71524	3.15991	3.6302	3.78221	3.34166	0.899993	1.2214	1.35712	-1.11112	1.2214	1.35712	0.340794	0.0822187	0.0126128	0.586225	0.168312	0.0368335
17632944	308589	Sphk2	sphingosine kinase 2	6.94383	7.0237	7.20646	7.58518	6.98323	7.27319	7.52589	7.99758	6.80412	7.28026	6.86039	7.53033	7.18979	7.44497	7.11877	0.837881	1.05046	1.25371	-1.19349	1.05046	1.25371	0.268338	0.753125	0.162718	0.517604	0.838128	0.266467
17632953	691120	Spaca4	sperm acrosome associated 4	4.38204	4.29875	4.31334	4.49241	4.81719	4.69028	4.70366	4.72033	4.60245	4.49521	4.3256	4.59752	4.37164	4.73287	4.50519	0.778502	0.911581	1.17094	-1.28452	-1.09699	1.17094	0.00362528	0.218465	0.0453575	0.0371808	0.34959	0.0992158
17632966	116692	Cyth2	cytohesin 2	7.96498	7.7307	7.85961	7.95875	7.9342	7.73406	8.17348	8.21065	7.16397	7.09999	7.53578	7.60297	7.87851	8.0131	7.35068	0.91093	1.44176	1.58274	-1.09778	1.44176	1.58274	0.372007	0.00278612	0.000458371	0.614975	0.0126953	0.00310424
17632980	276720	Kcnj14	potassium inwardly-rectifying channel, subfamily J, member 14	4.86058	3.85919	4.42249	4.55313	4.85861	4.67234	4.97798	4.78339	4.38778	4.11545	4.43745	4.48552	4.42385	4.82308	4.35655	0.75826	1.04775	1.38178	-1.31881	1.04775	1.38178	0.040101	0.708772	0.0192484	0.170278	0.805426	0.0513378
17632985	24412	Grin2d	glutamate ionotropic receptor NMDA type subunit 2D	5.43171	5.09325	5.4766	5.49863	5.7501	5.30087	5.75049	5.91124	4.99372	5.06008	5.17804	5.16782	5.37505	5.67818	5.09992	0.810493	1.2101	1.49305	-1.23382	1.2101	1.49305	0.0491381	0.0708437	0.00105663	0.193237	0.150158	0.00571026
17633019	81505	Emp3	epithelial membrane protein 3	9.41738	9.10313	9.20251	8.93437	9.23798	8.98214	8.83032	8.76525	9.04984	8.84908	8.51458	8.4664	9.16435	8.95392	8.71997	1.15703	1.36072	1.17605	1.15703	1.36072	1.17605	0.204972	0.0139418	0.161538	0.446998	0.0435286	0.264758
17633066	83535	Kcnj11	potassium inwardly-rectifying channel, subfamily J, member 11	3.26064	3.41385	3.56721	3.20929	3.42299	3.3375	3.32349	3.4516	3.72486	3.73132	4.00468	3.84788	3.36275	3.3839	3.82718	0.985448	0.724754	0.735456	-1.01477	-1.37978	-1.3597	0.85449	0.00106778	0.00154136	0.931559	0.00606712	0.00753608
17633068	25559	Abcc8	ATP binding cassette subfamily C member 8	3.53614	3.65954	3.49105	3.57529	3.8655	3.57656	3.67839	3.63845	4.95682	5.01976	4.70245	5.41614	3.5655	3.68972	5.02379	0.9175	0.363925	0.396648	-1.08992	-2.74782	-2.52113	0.385973	4.84057e-08	1.46648e-07	0.627461	1.80817e-06	4.81265e-06
17633112	308596	Ush1c	USH1 protein network component harmonin	3.87177	4.27353	4.09422	4.08697	4.07902	3.95093	3.9851	4.25928	3.82361	4.17029	3.64981	3.87956	4.08162	4.06858	3.88082	1.00908	1.14934	1.139	1.00908	1.14934	1.139	0.92327	0.153163	0.17969	0.965796	0.266893	0.28707
17633143	365243	Sergef	secretion regulating guanine nucleotide exchange factor	5.42264	4.88984	5.15102	5.26197	5.6459	5.71644	5.36577	5.60656	4.93759	4.82882	4.9764	5.0866	5.18137	5.58367	4.95735	0.756651	1.16798	1.54362	-1.32161	1.16798	1.54362	0.00774635	0.105872	0.000263026	0.059691	0.203844	0.00204247
17633169	687992	Saal1	serum amyloid A-like 1	5.58619	5.10779	5.09724	5.19556	4.91753	5.01349	4.81018	5.01996	4.73359	4.8281	4.54713	4.70166	5.24669	4.94029	4.70262	1.23662	1.45808	1.17909	1.23662	1.45808	1.17909	0.0292192	0.00071182	0.0805692	0.1399	0.00441946	0.154753
17633204	308598	Hps5	HPS5, biogenesis of lysosomal organelles complex 2 subunit 2	6.05073	6.23309	5.98952	6.07998	6.03648	6.0238	6.02298	6.19112	5.58045	5.68989	5.53331	5.67	6.08833	6.06859	5.61841	1.01377	1.38503	1.36621	1.01377	1.38503	1.36621	0.848009	0.000371699	0.000540063	0.929195	0.00270123	0.00350264
17633244	691172	Uevld	UEV and lactate/malate dehyrogenase domains	5.53587	5.52363	5.60602	5.80694	6.63143	6.14631	5.77935	6.06123	5.36458	5.69627	5.82234	5.30012	5.61812	6.15458	5.54583	0.689459	1.05138	1.52494	-1.45041	1.05138	1.52494	0.00771006	0.681918	0.00334866	0.0595374	0.785645	0.0135106
17633258	29644	Ptpn5	protein tyrosine phosphatase, non-receptor type 5	3.48827	3.48568	3.65487	3.67398	3.76469	3.8321	3.76329	3.95222	3.49762	3.59031	4.07599	3.66481	3.5757	3.82807	3.70718	0.839514	0.912895	1.08741	-1.19117	-1.09542	1.08741	0.0709149	0.325943	0.365119	0.239918	0.46888	0.489618
17633273	252960	Mrgprx3	MAS related GPR family member X3	3.65186	3.99667	3.48693	4.07013	3.67674	3.84057	3.60116	3.89084	3.70298	3.88272	3.44991	3.84398	3.8014	3.75233	3.7199	1.0346	1.05812	1.02273	1.0346	1.05812	1.02273	0.746046	0.591898	0.830344	0.877724	0.712657	0.886478
17633282	404658	Mrgprb4	MAS-related GPR, member B4	3.23869	3.30143	3.52514	3.64934	3.49056	3.4444	2.93192	3.25518	3.25193	3.50218	3.63568	3.35126	3.42865	3.28052	3.43526	1.10814	0.995426	0.898289	1.10814	-1.00459	-1.11323	0.330434	0.964734	0.310047	0.576088	0.977895	0.433893
17633289	404643	Mrgprb13	MAS-related GPR, member B13	3.28655	3.07045	3.44325	4.01558	3.28579	3.47304	3.24797	3.60587	3.70261	4.00787	3.83211	3.36218	3.45396	3.40317	3.72619	1.03583	0.828037	0.799392	1.03583	-1.20768	-1.25095	0.793218	0.174006	0.111297	0.90156	0.294127	0.198441
17633305	117505	Csrp3	cysteine and glycine rich protein 3	3.56385	3.89314	3.49487	3.54179	3.63899	3.74599	3.90755	3.65009	3.77684	3.66919	3.50781	3.4764	3.62341	3.73566	3.60756	0.925148	1.01105	1.09285	-1.08091	1.01105	1.09285	0.376047	0.899107	0.314436	0.618197	0.937872	0.438681
17633312	308607	E2f8	E2F transcription factor 8	4.19155	4.24773	4.14269	4.05058	4.08118	3.84675	4.26337	3.8832	4.20963	4.11022	3.96589	4.14878	4.15814	4.01863	4.10863	1.10153	1.03491	0.939522	1.10153	1.03491	-1.06437	0.251924	0.677979	0.45358	0.501375	0.782953	0.576224
17633342	499155	Fancf	FA complementation group F	5.91459	5.42961	5.46583	5.9042	5.26232	4.73775	4.46658	5.55428	5.35361	4.85618	5.21801	5.36676	5.67856	5.00523	5.19864	1.59475	1.39466	0.874535	1.59475	1.39466	-1.14346	0.00787781	0.04453	0.38898	0.0603803	0.105557	0.512722
17633345	499157	Svip	small VCP interacting protein	6.65977	6.07722	6.29744	6.49913	6.48375	6.29765	6.141	6.45352	6.64606	6.43701	5.82902	6.91753	6.38339	6.34398	6.45741	1.02769	0.949991	0.924392	1.02769	-1.05264	-1.08179	0.846734	0.717054	0.579871	0.928431	0.811333	0.687943
17633399	308667	Nipa2	NIPA magnesium transporter 2	7.30483	6.73141	6.89306	6.71187	6.98237	6.87205	6.9207	6.93629	6.5363	6.25874	6.43709	6.08576	6.91029	6.92785	6.32947	0.987903	1.4957	1.51401	-1.01225	1.4957	1.51401	0.903652	0.00112194	0.000881743	0.957525	0.00631942	0.00498092
17633409	308668	Nipa1	NIPA magnesium transporter 1	7.3768	7.32608	7.52077	7.39246	7.40194	7.54598	7.5905	7.55175	6.64749	6.74065	6.91667	7.11762	7.40403	7.52254	6.85561	0.921134	1.46248	1.5877	-1.08562	1.46248	1.5877	0.330399	0.000359983	5.64668e-05	0.576088	0.00264064	0.000623198
17633549	102546798	LOC102546798	uncharacterized LOC102546798	10.4805	10.5428	10.6396	10.5896	10.4918	10.6061	9.33214	9.87556	11.7076	11.7725	11.6288	11.7558	10.5631	10.0764	11.7162	1.40127	0.449675	0.320905	1.40127	-2.22383	-3.11619	0.0393764	9.5509e-05	2.22644e-06	0.168205	0.00094104	4.73014e-05
17633623	81781	Snrpn	small nuclear ribonucleoprotein polypeptide N	7.22737	7.4607	7.43347	7.07605	6.84382	7.04987	6.66761	6.69702	9.18932	8.8551	8.5779	8.93435	7.2994	6.81458	8.88917	1.39941	0.332225	0.237403	1.39941	-3.01001	-4.21224	0.00501979	3.07179e-08	9.76427e-10	0.0446618	1.23207e-06	8.07054e-08
17633661	100526627	Mir344a-2	microRNA 344a-2	3.11696	4.17506	2.49155	3.02757	3.12399	3.54002	2.51003	2.33362	7.05512	8.02664	5.54199	8.34727	3.20279	2.87692	7.24275	1.25342	0.0607922	0.0485011	1.25342	-16.4495	-20.6181	0.535402	1.59022e-06	6.37942e-07	0.74459	3.38376e-05	1.7008e-05
17633663	100313981	Mir344-1	microRNA 344-1	5.09105	5.8292	5.40972	5.56188	5.50721	5.58939	4.73643	4.73299	8.55377	9.19756	6.70885	9.21814	5.47296	5.14151	8.41958	1.25829	0.129712	0.103086	1.25829	-7.70938	-9.7006	0.460016	9.05075e-06	2.74405e-06	0.687848	0.000141127	5.66173e-05
17633665	292988	Mkrn3	makorin, ring finger protein, 3	3.93508	3.67415	3.65675	3.7861	3.69299	3.80773	3.59311	3.66728	3.54001	3.80479	3.32697	3.79257	3.76302	3.69028	3.61608	1.05171	1.10721	1.05277	1.05171	1.10721	1.05277	0.573411	0.263621	0.565879	0.772208	0.401845	0.676954
17633668	308692	Peg12	paternally expressed 12	4.87985	3.93495	4.33707	4.41983	5.22516	4.72402	4.25242	4.42814	4.23207	3.89843	4.49217	4.08393	4.39292	4.65744	4.17665	0.83248	1.16173	1.39551	-1.20123	1.16173	1.39551	0.255598	0.348905	0.0490469	0.505507	0.492428	0.105437
17633679	25302	Chrna7	cholinergic receptor nicotinic alpha 7 subunit	6.06629	5.62559	5.76235	6.17708	6.66922	6.99142	6.68001	7.1857	6.43748	6.88889	6.63425	6.8412	5.90783	6.88159	6.70046	0.509177	0.57729	1.13377	-1.96395	-1.73223	1.13377	3.08705e-05	0.000231349	0.281631	0.00114372	0.00187241	0.403343
17633695	499171	Klf13	Kruppel-like factor 13	5.09894	5.35742	5.05445	5.14007	5.4848	5.51628	5.45108	5.41874	5.96079	5.41813	5.75955	5.7837	5.16272	5.46772	5.73054	0.809439	0.674633	0.833457	-1.23542	-1.48229	-1.19982	0.0274496	0.000423961	0.0523087	0.135033	0.00298529	0.110544
17633703	309256	Fan1	FANCD2 and FANCI associated nuclease 1	5.13599	4.42721	4.65018	4.92693	5.11387	4.88429	4.90725	4.97002	4.7877	4.6422	4.47756	5.01789	4.78508	4.96886	4.73134	0.880395	1.03795	1.17896	-1.13585	1.03795	1.17896	0.262677	0.737977	0.153667	0.51184	0.827606	0.25468
17633718	293828	Mphosph10	M-phase phosphoprotein 10	6.24907	5.78296	6.11771	6.1755	6.30316	5.78584	5.84096	6.02988	5.97009	5.54873	5.95309	5.86893	6.08131	5.98996	5.83521	1.06537	1.186	1.11323	1.06537	1.186	1.11323	0.549695	0.120833	0.316658	0.755581	0.224507	0.440877
17633735	680344	Fam189a1	family with sequence similarity 189, member A1	4.08942	4.23586	4.2287	4.13816	4.17069	4.44848	4.35942	4.32035	4.41157	4.52088	4.63219	4.62066	4.17303	4.32474	4.54632	0.900188	0.77202	0.857621	-1.11088	-1.2953	-1.16602	0.167703	0.00299819	0.0517982	0.397254	0.0134277	0.109588
17633746	309259	Nsmce3	NSE3 homolog, SMC5-SMC6 complex component	4.61231	4.02536	4.34344	4.2237	4.51696	4.37183	3.93073	4.11341	4.57475	4.03339	4.22481	3.93756	4.3012	4.23323	4.19263	1.04824	1.07816	1.02855	1.04824	1.07816	1.02855	0.700358	0.540418	0.81786	0.852989	0.669713	0.878514
17633785	308703	Lrrk1	leucine-rich repeat kinase 1	5.98292	6.10136	5.65552	5.76947	5.95201	6.29905	6.11128	5.80021	5.71515	5.54516	5.79778	5.52825	5.87732	6.04063	5.64659	0.89297	1.17343	1.31408	-1.11986	1.17343	1.31408	0.25387	0.114872	0.0122945	0.503469	0.216479	0.0360978
17633821	266603	Aldh1a3	aldehyde dehydrogenase 1 family, member A3	6.25663	6.84159	6.31897	6.83456	5.83989	5.92444	5.97278	5.37738	6.21598	5.83701	5.74921	5.61453	6.56294	5.77862	5.85418	1.72228	1.63439	0.948972	1.72228	1.63439	-1.05377	0.000761844	0.00170789	0.686637	0.0129861	0.00872032	0.776464
17633838	365277	Asb7	ankyrin repeat and SOCS box-containing 7	4.98786	5.66706	4.88214	5.02442	5.30695	5.13104	5.03626	5.26512	4.94947	4.94153	4.87605	4.88613	5.14037	5.18484	4.91329	0.969645	1.17046	1.2071	-1.03131	1.17046	1.2071	0.774133	0.157315	0.0956046	0.892781	0.272833	0.176694
17633848	309957	Mef2a	myocyte enhancer factor 2a	8.2373	8.52939	8.43139	8.31738	7.81021	8.09962	8.18035	7.72046	8.18082	7.79688	7.86006	7.9335	8.37887	7.95266	7.94281	1.3437	1.3529	1.00685	1.3437	1.3529	1.00685	0.00644596	0.00556406	0.942201	0.0532325	0.0215663	0.962517
17633855	361588	Lrrc28	leucine rich repeat containing 28	5.76983	5.41477	5.7495	5.34408	5.48511	5.4428	5.14218	5.4224	5.56199	5.52956	5.27511	5.77694	5.56955	5.37312	5.5359	1.14585	1.0236	0.893306	1.14585	1.0236	-1.11944	0.18769	0.81591	0.270289	0.425691	0.880541	0.390513
17633870	308709	Synm	synemin	5.11354	4.82803	5.19909	5.13891	5.03366	4.96787	6.06687	5.57371	4.8602	4.96519	5.18448	5.06373	5.06989	5.41053	5.0184	0.789694	1.03634	1.31233	-1.26631	1.03634	1.31233	0.114577	0.80294	0.0731528	0.32029	0.871663	0.143633
17633887	365280	Pgpep1l	pyroglutamyl-peptidase I-like	3.44838	3.07069	3.06035	2.94524	3.29582	3.33341	3.385	3.11573	3.15711	3.2896	3.43358	3.29732	3.13117	3.28249	3.2944	0.900422	0.893018	0.991777	-1.11059	-1.1198	-1.00829	0.247198	0.213694	0.925618	0.497198	0.344142	0.951654
17633894	293019	Arrdc4	arrestin domain containing 4	5.87016	6.1198	6.32957	6.30436	5.86731	5.85587	6.17572	6.34823	6.14	5.91974	5.68353	6.57665	6.15597	6.06178	6.07998	1.06747	1.05409	0.987467	1.06747	1.05409	-1.01269	0.618441	0.687332	0.923013	0.804376	0.789505	0.950126
17633908	113984	Nr2f2	nuclear receptor subfamily 2, group F, member 2	6.99229	7.91593	7.03112	7.21564	6.41991	6.70381	6.55167	6.56629	7.67592	7.50148	7.37526	7.46298	7.28875	6.56042	7.50391	1.65672	0.861449	0.519974	1.65672	-1.16083	-1.92317	0.000942637	0.238626	9.26679e-05	0.0151323	0.372814	0.000923758
17633917	308742	Mctp2	multiple C2 and transmembrane domain containing 2	3.29141	3.39117	3.28026	3.52843	3.59714	3.71179	3.6813	3.4726	3.88302	3.92353	3.82577	4.13715	3.37282	3.61571	3.94237	0.845053	0.673827	0.797379	-1.18336	-1.48406	-1.25411	0.0464654	0.000153802	0.0107963	0.186367	0.00135356	0.0326725
17633940	305938	Spata13	spermatogenesis associated 13	6.88869	6.56322	6.55298	6.58249	7.42204	7.44626	7.48224	7.44529	6.66542	7.00999	6.90151	6.503	6.64685	7.44896	6.76998	0.573508	0.91819	1.60101	-1.74365	-1.0891	1.60101	1.91538e-05	0.349856	0.000104099	0.000791594	0.493311	0.00101175
17633944	308738	Chd2	chromodomain helicase DNA binding protein 2	6.57676	6.7317	6.40182	6.44483	6.98045	6.86666	6.52457	6.74263	6.54611	6.84559	6.65525	6.65891	6.53878	6.77858	6.67646	0.846862	0.908976	1.07335	-1.18083	-1.10014	1.07335	0.0773895	0.292352	0.430687	0.25195	0.43283	0.554288
17633993	140915	Slco3a1	solute carrier organic anion transporter family, member 3a1	4.51344	4.4713	4.29057	4.39293	4.28197	4.27526	4.39692	4.06449	5.44297	5.32722	5.12137	5.59928	4.41706	4.25466	5.37271	1.11915	0.515608	0.460716	1.11915	-1.93946	-2.17054	0.208317	1.88961e-06	2.93602e-07	0.451393	3.95278e-05	8.71638e-06
17634009	117556	Sv2b	synaptic vesicle glycoprotein 2b	3.8243	3.86964	4.30045	3.94891	3.64709	3.80558	4.13966	3.86489	3.71015	3.62196	3.53168	3.85364	3.98582	3.8643	3.67936	1.08788	1.23668	1.13678	1.08788	1.23668	1.13678	0.395811	0.0442696	0.203715	0.635625	0.105114	0.316055
17634027	308724	Agbl1	ATP/GTP binding protein-like 1	4.31911	3.7966	4.24712	4.3893	4.15993	4.00912	4.06479	4.32987	4.19421	4.04533	3.67554	4.18706	4.18803	4.14093	4.02553	1.03319	1.11922	1.08327	1.03319	1.11922	1.08327	0.76462	0.310029	0.466864	0.887145	0.452044	0.588388
17634047	29613	Ntrk3	neurotrophic receptor tyrosine kinase 3	4.69067	5.73664	5.16792	5.14281	4.63187	4.82729	4.6494	4.65075	5.11025	4.84245	4.95507	4.71235	5.18451	4.68983	4.90503	1.40901	1.21375	0.861423	1.40901	1.21375	-1.16087	0.0142373	0.136394	0.243841	0.0894583	0.245182	0.36156
17634072	293054	Mrpl46	mitochondrial ribosomal protein L46	7.46395	6.78474	7.26274	7.07875	7.23497	6.81046	6.78315	6.91586	6.26035	5.74182	5.44387	6.09927	7.14754	6.93611	5.88633	1.15784	2.39697	2.07021	1.15784	2.39697	2.07021	0.280712	9.99566e-06	6.78465e-05	0.529676	0.000152881	0.000720321
17634078	308775	Det1	DET1 partner of COP1 E3 ubiquitin ligase	6.445	6.20626	6.36176	6.61905	6.28613	6.16571	6.13326	6.4991	6.30519	5.96952	5.72416	6.27972	6.40801	6.27105	6.06965	1.09959	1.26433	1.14982	1.09959	1.26433	1.14982	0.371309	0.0386001	0.195848	0.614609	0.0947374	0.306501
17634088	308773	Hapln3	hyaluronan and proteoglycan link protein 3	2.84901	3.11629	2.87687	2.83448	3.07282	3.25197	4.01798	3.20751	3.31639	3.73804	2.99355	3.26072	2.91916	3.38757	3.32717	0.722762	0.753662	1.04275	-1.38358	-1.32685	1.04275	0.0329191	0.0583805	0.764859	0.150809	0.130067	0.837159
17634095	25277	Mfge8	milk fat globule-EGF factor 8 protein	9.98609	9.77598	9.7875	9.86228	10.3936	10.6402	10.4256	10.4832	10.1552	10.2975	10.1112	9.91165	9.85296	10.4857	10.1189	0.64497	0.831657	1.28945	-1.55046	-1.20242	1.28945	6.41764e-05	0.0336046	0.00581747	0.00200439	0.0852466	0.0205348
17634121	85472	Polg	DNA polymerase gamma, catalytic subunit	6.32353	5.94419	6.0488	6.27751	6.24793	6.42148	6.59418	6.61354	5.99875	5.69908	6.02006	5.96625	6.14851	6.46928	5.92104	0.800641	1.17078	1.46231	-1.249	1.17078	1.46231	0.0266521	0.100977	0.000831444	0.13269	0.196618	0.00479032
17634147	293048	Rhcg	Rh family, C glycoprotein	3.58383	3.39452	3.3696	3.40877	3.55411	3.83603	3.77116	3.52843	3.49932	3.75575	3.60772	3.6849	3.43918	3.67243	3.63692	0.850715	0.871915	1.02492	-1.17548	-1.1469	1.02492	0.0566169	0.100014	0.756502	0.209418	0.195274	0.830936
17634160	293047	Kif7	kinesin family member 7	4.78347	4.73801	4.67321	4.8584	4.42391	4.56726	4.5016	4.58627	4.49036	4.50233	4.90221	4.61937	4.76327	4.51976	4.62857	1.18387	1.09787	0.927355	1.18387	1.09787	-1.07834	0.0500429	0.255395	0.354384	0.195158	0.392119	0.478696
17634179	25629	Plin1	perilipin 1	3.66891	4.59085	3.77325	3.9934	3.75398	3.525	3.82892	3.4708	3.57157	3.7247	3.18192	3.72526	4.0066	3.64467	3.55086	1.28514	1.37149	1.06719	1.28514	1.37149	1.06719	0.0775489	0.03093	0.629232	0.2522	0.0801363	0.729735
17634190	85249	Pex11a	peroxisomal biogenesis factor 11 alpha	6.88186	6.04531	6.17272	6.38472	6.8966	6.43785	6.19667	6.64322	6.46346	6.33538	5.91465	6.32115	6.37115	6.54359	6.25866	0.887344	1.08109	1.21835	-1.12696	1.08109	1.21835	0.389609	0.571664	0.164413	0.630753	0.695952	0.268426
17634198	308766	Mesp1	mesoderm posterior bHLH transcription factor 1	3.76818	3.79094	4.02633	3.92875	4.11996	3.76164	3.97691	3.89831	3.74122	3.73736	3.87777	4.04598	3.87855	3.9392	3.85058	0.958831	1.01958	1.06335	-1.04294	1.01958	1.06335	0.616221	0.816561	0.466253	0.802563	0.880754	0.587797
17634203	81641	Anpep	alanyl aminopeptidase, membrane	7.69205	7.04648	6.53694	6.78796	8.17949	8.47196	7.42279	7.61177	8.05337	8.18969	8.58692	7.39143	7.01586	7.9215	8.05535	0.533794	0.486497	0.911395	-1.87338	-2.05551	-1.09722	0.00792352	0.00318761	0.654679	0.060458	0.0140812	0.751132
17634230	308765	Arpin	actin-related protein 2/3 complex inhibitor	6.08659	5.9789	5.81446	5.87938	6.21528	6.57467	5.93945	6.19718	5.8298	5.66891	6.03864	5.63261	5.93983	6.23165	5.79249	0.816876	1.10753	1.35581	-1.22418	1.10753	1.35581	0.0591786	0.317456	0.00796273	0.215435	0.459882	0.0258461
17634240	361596	Idh2	isocitrate dehydrogenase (NADP(+)) 2	8.58271	8.92279	8.6492	8.71872	7.99204	8.08306	7.79373	8.01958	7.53965	7.57275	8.0513	7.77705	8.71835	7.9721	7.73518	1.67743	1.9768	1.17847	1.67743	1.9768	1.17847	6.25464e-05	3.26665e-06	0.0961934	0.00196906	6.19148e-05	0.177492
17634253	81823	Cib1	calcium and integrin binding 1	7.92141	7.30126	7.6626	7.60339	8.10581	7.62306	7.74169	7.93078	7.3868	7.18744	7.10114	7.03515	7.62217	7.85033	7.17763	0.853718	1.36087	1.59406	-1.17135	1.36087	1.59406	0.146015	0.00954391	0.000459646	0.36603	0.0326298	0.00310627
17634261	308760	Rccd1	RCC1 domain containing 1	4.44292	4.56588	4.46447	4.63952	4.90936	5.00166	5.14209	4.74336	4.72905	4.43348	4.52511	4.4487	4.5282	4.94912	4.53409	0.746948	0.995926	1.33333	-1.33878	-1.00409	1.33333	0.00284384	0.96047	0.0031441	0.0322297	0.975173	0.0128766
17634269	308759	Unc45a	unc-45 myosin chaperone A	6.83906	6.81154	6.80626	6.91134	7.04075	7.02741	7.29736	7.30363	6.47575	6.65963	6.51987	6.73974	6.84205	7.16729	6.59875	0.798165	1.1837	1.48302	-1.25287	1.1837	1.48302	0.0104845	0.0443924	0.00014311	0.0731063	0.105302	0.00129536
17634291	308757	Man2a2	mannosidase, alpha, class 2A, member 2	6.34866	6.50206	6.26672	6.34763	5.96787	5.97236	5.89666	5.81741	6.70773	6.73369	6.42193	7.11687	6.36627	5.91358	6.74506	1.36859	0.769083	0.561953	1.36859	-1.30025	-1.77951	0.00455792	0.0136025	2.31034e-05	0.0423891	0.0426731	0.000311953
17634338	54281	Furin	furin (paired basic amino acid cleaving enzyme)	6.55549	6.72588	6.54596	6.65974	6.69157	7.0145	6.84518	7.11185	6.52478	6.70435	6.98724	6.70037	6.62177	6.91578	6.72918	0.815632	0.928249	1.13807	-1.22604	-1.0773	1.13807	0.0363356	0.412154	0.164058	0.159992	0.553651	0.268049
17634357	308755	Blm	BLM RecQ like helicase	3.94263	3.97847	3.9929	3.94172	3.95162	4.42501	4.23599	3.99769	4.01017	4.29714	4.16426	4.10417	3.96393	4.15258	4.14394	0.877427	0.882699	1.00601	-1.1397	-1.13289	1.00601	0.140178	0.157849	0.943908	0.357531	0.273342	0.963568
17634382	361598	Iqgap1	IQ motif containing GTPase activating protein 1	7.13127	7.59219	7.00743	7.33712	7.19002	7.59922	7.37146	7.32973	8.03432	7.81745	7.78608	8.03888	7.267	7.37261	7.91918	0.929415	0.636319	0.684644	-1.07595	-1.57154	-1.46061	0.465456	0.000382423	0.00164229	0.69139	0.0027688	0.00791874
17634423	365297	Crtc3	CREB regulated transcription coactivator 3	6.75334	6.92557	6.37641	6.43119	6.84202	7.63074	6.66824	6.72323	6.73665	7.14227	7.52098	6.71353	6.62163	6.96606	7.02836	0.787621	0.754331	0.957734	-1.26965	-1.32568	-1.04413	0.15394	0.0967501	0.789123	0.377956	0.190516	0.855638
17634454	499194	Nmb	neuromedin B	2.98009	2.94422	2.98833	3.14501	3.17404	3.19431	2.91121	2.98134	3.28633	3.18892	3.10527	3.20687	3.01441	3.06522	3.19685	0.965392	0.881213	0.912804	-1.03585	-1.1348	-1.09553	0.640237	0.108297	0.236245	0.819477	0.207337	0.353147
17634459	65166	Sec11a	SEC11 homolog A, signal peptidase complex subunit	8.32139	7.60749	7.95297	7.78506	7.95687	7.58367	7.48176	7.57224	7.68419	7.45612	6.89767	7.57719	7.91673	7.64863	7.40379	1.20422	1.42695	1.18496	1.20422	1.42695	1.18496	0.17627	0.0163965	0.214356	0.409769	0.0495319	0.328702
17634470	29286	Rps17	ribosomal protein S17	9.92904	10.1452	9.8945	9.91575	9.61357	9.61779	9.51607	9.3443	10.0373	9.76242	9.8241	9.56769	9.97112	9.52293	9.79787	1.36432	1.12759	0.826484	1.36432	1.12759	-1.20994	0.00253944	0.178548	0.0411938	0.0300512	0.299783	0.0920632
17634476	293056	Cpeb1	cytoplasmic polyadenylation element binding protein 1	4.53801	4.02072	3.61424	3.55065	4.92104	4.58387	3.99286	4.4256	4.56442	4.4062	4.61913	4.59051	3.9309	4.48084	4.54506	0.683049	0.65331	0.956461	-1.46402	-1.53067	-1.04552	0.0232512	0.0129834	0.770604	0.122395	0.0412654	0.841058
17634489	308777	Ap3b2	adaptor related protein complex 3 subunit beta 2	3.4659	3.71613	3.35389	3.76749	3.89488	3.61211	3.58376	3.94119	6.42094	6.69207	6.07716	6.93159	3.57585	3.75798	6.53044	0.8814	0.128997	0.146355	-1.13456	-7.75211	-6.83271	0.311005	8.60374e-11	2.02058e-10	0.558007	1.13578e-08	2.29914e-08
17634541	29547	Homer2	homer scaffold protein 2	6.861	5.51002	5.67077	5.22006	6.83882	6.30122	6.06063	5.92797	5.48773	4.9356	5.82448	5.02213	5.81547	6.28216	5.31748	0.72362	1.41224	1.95163	-1.38194	1.41224	1.95163	0.160017	0.135667	0.00833578	0.385978	0.244359	0.026782
17634551	293059	RGD1305713	similar to RIKEN cDNA 3110040N11	6.03008	5.43389	5.68592	5.68804	5.6164	5.71027	5.31896	5.54206	5.49048	5.71143	5.34424	5.71613	5.70948	5.54692	5.56557	1.11927	1.1049	0.987157	1.11927	1.1049	-1.01301	0.27671	0.333353	0.898549	0.525972	0.475764	0.934279
17634571	252941	Hdgfl3	HDGF like 3	5.66489	6.12415	6.07399	6.19248	5.55488	5.92494	5.70541	5.5883	6.74943	6.60135	6.93313	6.74252	6.01388	5.69338	6.75661	1.24876	0.597607	0.478562	1.24876	-1.67334	-2.0896	0.0345327	8.8328e-05	1.88182e-06	0.154556	0.000888968	4.09394e-05
17634578	365299	Bnc1	basonuclin 1	2.97131	2.86815	3.06209	3.11969	2.9016	3.34378	2.8028	3.12913	2.69593	3.09041	3.10175	3.05846	3.00531	3.04433	2.98664	0.973317	1.01302	1.0408	-1.02741	1.01302	1.0408	0.783162	0.895127	0.684585	0.896857	0.935514	0.775001
17634592	293061	Saxo2	stabilizer of axonemal microtubules 2	4.10915	3.86029	4.08995	4.70166	4.45475	4.10681	4.10341	4.34025	4.48505	4.5084	3.98023	4.44121	4.19026	4.25131	4.35372	0.95857	0.892881	0.931472	-1.04322	-1.11997	-1.07357	0.735973	0.372573	0.573019	0.872353	0.515191	0.683331
17634637	308797	Cemip	cell migration inducing hyaluronidase	3.22003	3.3397	3.41524	3.23784	3.44948	3.14606	3.57769	3.67756	3.11784	3.45358	3.35819	3.44584	3.3032	3.4627	3.34386	0.89534	0.972212	1.08586	-1.11689	-1.02858	1.08586	0.240909	0.759526	0.376988	0.489779	0.841943	0.50106
17634672	25243	Arnt2	aryl hydrocarbon receptor nuclear translocator 2	5.29151	6.22094	5.7041	5.80235	5.57707	5.7925	5.14386	5.31723	9.19854	9.23142	8.92861	9.5798	5.75472	5.45767	9.23459	1.22864	0.0896304	0.0729511	1.22864	-11.1569	-13.7078	0.157599	6.11577e-11	2.01901e-11	0.382725	8.94153e-09	5.47432e-09
17634692	29383	Fah	fumarylacetoacetate hydrolase	5.05161	5.05058	4.7593	4.60948	5.21507	5.05791	4.33738	4.46126	5.01767	4.85952	4.75829	5.01285	4.86774	4.76791	4.91208	1.07165	0.969734	0.904898	1.07165	-1.03121	-1.1051	0.600264	0.815238	0.45163	0.79131	0.880304	0.574875
17634709	293067	Zfand6	zinc finger AN1-type containing 6	7.10262	7.33284	7.22289	6.9436	7.19466	7.35818	7.19412	7.04977	7.54484	7.79676	7.25534	7.64239	7.15049	7.19918	7.55983	0.966811	0.752964	0.778812	-1.03433	-1.32808	-1.28401	0.721901	0.00856426	0.0175549	0.864529	0.0300364	0.0476911
17634760	365302	Olr12	olfactory receptor 12	3.10848	2.71564	3.10433	3.83167	2.83241	3.19131	2.63243	3.17383	3.39137	3.54926	2.97825	3.23765	3.19003	2.9575	3.28913	1.17489	0.933613	0.794636	1.17489	-1.07111	-1.25844	0.292094	0.648003	0.140719	0.539399	0.75697	0.238365
17634762	293075	Olr13	olfactory receptor 13	3.18872	2.94505	3.06212	3.21221	3.0351	3.04039	3.0302	2.9799	2.97227	2.92446	3.26524	3.18872	3.10202	3.0214	3.08767	1.05748	1.01	0.955101	1.05748	1.01	-1.04701	0.480799	0.899262	0.561081	0.704464	0.937961	0.672872
17634780	85309	Folh1	folate hydrolase 1	3.06393	2.98471	2.86389	3.50443	2.88221	3.0704	3.01657	2.93789	3.33022	3.33225	2.86655	3.2741	3.10424	2.97677	3.20078	1.09238	0.935276	0.85618	1.09238	-1.0692	-1.16798	0.406552	0.52746	0.154815	0.645027	0.658513	0.256178
17634819	293098	Tmem135	transmembrane protein 135	7.86347	7.48241	7.72458	7.83594	8.15051	8.01053	8.29983	8.41178	7.52901	7.65104	7.61064	7.47518	7.7266	8.21816	7.56647	0.711255	1.11739	1.57101	-1.40597	1.11739	1.57101	0.00124358	0.210856	0.000103529	0.0183594	0.340716	0.00100764
17634840	308807	Prss23	serine protease 23	5.31497	5.39304	5.84568	5.6667	4.04556	4.29843	4.50531	3.562	5.09882	4.90426	4.69345	5.0331	5.5551	4.10283	4.93241	2.73639	1.53975	0.562693	2.73639	1.53975	-1.77717	1.95782e-06	0.00505639	0.000576335	0.00013513	0.0200911	0.0036739
17634873	293103	Hikeshi	heat shock protein nuclear import factor	7.27031	7.31509	7.5026	7.43073	7.22567	7.25975	7.44912	7.28757	7.06153	7.09659	6.96872	7.17371	7.37968	7.30553	7.07514	1.05274	1.23503	1.17315	1.05274	1.23503	1.17315	0.487073	0.0109	0.0435575	0.709583	0.0360952	0.0961603
17634881	293104	Eed	embryonic ectoderm development	6.61043	6.49894	6.51286	6.23958	6.41665	6.22262	6.02297	6.40708	6.07533	6.2747	6.2487	6.14803	6.46545	6.26733	6.18669	1.14721	1.21315	1.05748	1.14721	1.21315	1.05748	0.128414	0.039233	0.521485	0.341203	0.0960135	0.635703
17634908	293113	Tmem126a	transmembrane protein 126A	7.32621	6.86936	6.90395	6.98216	7.03176	6.37769	6.79861	6.60305	7.05153	6.84445	6.68441	6.30373	7.02042	6.70278	6.72103	1.24629	1.23063	0.987429	1.24629	1.23063	-1.01273	0.0945169	0.113086	0.919408	0.283822	0.213945	0.948082
17634915	293114	Tmem126b	transmembrane protein 126B	5.93069	5.54731	5.69124	5.42879	5.70647	5.33941	4.78986	5.03425	5.85155	5.40841	4.91092	5.49414	5.64951	5.2175	5.41625	1.34911	1.17548	0.8713	1.34911	1.17548	-1.14771	0.0622485	0.29255	0.367168	0.222559	0.433029	0.491569
17634924	293117	Ankrd42	ankyrin repeat domain 42	4.73669	4.51037	4.85103	4.85744	5.08142	5.15589	4.82503	4.76818	4.67621	4.56474	4.59867	4.62487	4.73888	4.95763	4.61612	0.859311	1.08882	1.26708	-1.16372	1.08882	1.26708	0.0922097	0.327696	0.0135575	0.280249	0.470207	0.0389811
17634940	361605	Pcf11	PCF11 cleavage and polyadenylation factor subunit	6.91164	7.29337	7.65075	7.12764	7.26261	7.62506	8.06035	7.10229	7.43859	7.57518	7.43674	7.20567	7.24585	7.51258	7.41405	0.831203	0.889954	1.07068	-1.20308	-1.12365	1.07068	0.203388	0.414287	0.629755	0.445548	0.555748	0.72999
17634984	308834	Usp35	ubiquitin specific peptidase 35	4.60459	4.82	4.35822	4.55514	4.63885	4.46775	4.62408	4.50621	4.88937	4.95753	4.44988	5.46168	4.58449	4.55922	4.93961	1.01766	0.7818	0.76823	1.01766	-1.2791	-1.30169	0.887405	0.0620654	0.0475227	0.948812	0.136377	0.102827
17634998	25357	Thrsp	thyroid hormone responsive	5.18286	6.14602	4.36976	4.63686	3.12859	3.63379	3.5934	3.02623	3.62847	3.25066	3.35014	3.20764	5.08388	3.3455	3.35923	3.33659	3.30499	0.990529	3.33659	3.30499	-1.00956	3.99786e-05	4.33499e-05	0.963677	0.00139382	0.000503785	0.976897
17635001	361606	Aamdc	adipogenesis associated, Mth938 domain containing	4.79118	4.52698	4.57781	4.46842	4.71902	4.39154	4.6378	4.44889	4.24964	4.35157	4.36218	4.38677	4.5911	4.54931	4.33754	1.02939	1.19214	1.15811	1.02939	1.19214	1.15811	0.717583	0.0417993	0.0823899	0.86256	0.100733	0.157317
17635014	266714	Myo7a	myosin VIIA	3.76126	4.20879	3.85637	3.9326	4.12586	4.07567	4.59735	4.12335	4.06085	3.76961	4.04236	4.04592	3.93975	4.23056	3.97968	0.817447	0.972702	1.18993	-1.22332	-1.02806	1.18993	0.0602555	0.783156	0.0996927	0.217793	0.85938	0.182513
17635065	171495	Capn5	calpain 5	6.47226	6.27199	6.40634	6.07745	6.79625	7.0152	6.70447	6.35575	6.90324	6.63886	7.19677	6.52202	6.30701	6.71792	6.81522	0.752148	0.703092	0.93478	-1.32953	-1.42229	-1.06977	0.0292087	0.00946559	0.574489	0.1399	0.0324272	0.684292
17635082	292325	B3gnt6	UDP-GlcNAc:betaGal beta-1,3-N-acetylglucosaminyltransferase 6	2.83639	3.01136	3.12047	3.45375	2.94274	3.32123	3.03898	3.58089	3.23036	3.00783	2.95107	3.14629	3.10549	3.22096	3.08389	0.923083	1.01509	1.09967	-1.08333	1.01509	1.09967	0.482383	0.894515	0.406033	0.705719	0.935338	0.530382
17635086	499210	Acer3	alkaline ceramidase 3	4.62008	4.99363	4.51563	4.45014	3.44208	3.40184	3.46572	3.57404	5.21657	4.44027	4.5889	4.01599	4.64487	3.47092	4.56543	2.25629	1.05661	0.468294	2.25629	1.05661	-2.13541	4.54564e-05	0.700762	9.13829e-05	0.00154471	0.799552	0.000914068
17635099	308843	Tsku	tsukushi, small leucine rich proteoglycan	4.39573	3.97863	4.43641	4.07332	4.72944	4.26652	4.28364	4.29992	4.09019	4.47316	4.28128	3.67776	4.22102	4.39488	4.1306	0.886467	1.06468	1.20104	-1.12807	1.06468	1.20104	0.34027	0.61566	0.155602	0.586034	0.731551	0.257136
17635103	361607	Emsy	EMSY transcriptional repressor, BRCA2 interacting	7.50972	7.70684	7.47847	7.72231	7.32778	7.35342	7.33948	7.59374	7.54231	7.74449	7.47414	7.66779	7.60433	7.4036	7.60718	1.14928	0.998027	0.868394	1.14928	-1.00198	-1.15155	0.0980065	0.980286	0.0937702	0.29069	0.987622	0.17406
17635128	502353	RGD1561870	similar to ribosomal protein L27	3.72401	3.65036	3.79377	4.07241	4.12097	4.16818	3.8673	4.07352	3.81834	4.19253	3.91266	4.15715	3.81014	4.05749	4.02017	0.842438	0.864518	1.02621	-1.18703	-1.15671	1.02621	0.0773991	0.127917	0.777927	0.25195	0.234057	0.847147
17635130	308846	Uvrag	UV radiation resistance associated	6.64964	7.00432	6.76221	6.73807	6.68565	6.68974	6.59645	6.68745	6.24003	6.06891	6.47779	6.12765	6.78856	6.66482	6.2286	1.08955	1.47423	1.35306	1.08955	1.47423	1.35306	0.312189	0.00031007	0.00238052	0.559211	0.00234224	0.010492
17635148	252900	Dgat2	diacylglycerol O-acyltransferase 2	6.48711	6.8555	6.12968	5.58895	6.2094	6.64445	5.05072	4.83574	6.92711	5.16236	6.83301	5.64796	6.26531	5.68508	6.14261	1.49509	1.08877	0.72823	1.49509	1.08877	-1.37319	0.218514	0.789285	0.326939	0.464095	0.862806	0.451172
17635168	29345	Serpinh1	serpin family H member 1	8.63047	9.1259	8.95897	9.01612	8.56816	8.71567	8.76693	8.97946	8.18112	8.45956	8.57041	8.4374	8.93286	8.75755	8.41212	1.12921	1.43469	1.27053	1.12921	1.43469	1.27053	0.219421	0.00186747	0.0238368	0.465311	0.00933872	0.0604455
17635176	140654	Rps3	ribosomal protein S3	7.28449	7.74443	7.63751	7.48145	7.03036	7.19726	7.43065	7.01994	6.77415	6.7359	6.31489	6.512	7.53697	7.16955	6.58423	1.29004	1.93554	1.50037	1.29004	1.93554	1.50037	0.0232667	1.16188e-05	0.0011716	0.122429	0.000172468	0.00618408
17635188	681316	Tpbgl	trophoblast glycoprotein-like	4.48997	4.709	4.71263	4.87496	4.55628	4.65403	4.89642	4.98841	5.72357	5.40269	5.93126	5.81344	4.69664	4.77379	5.71774	0.947933	0.492741	0.519806	-1.05493	-2.02947	-1.9238	0.596465	4.65049e-06	1.10762e-05	0.788234	8.25492e-05	0.000178864
17635191	140860	Slco2b1	solute carrier organic anion transporter family, member 2b1	4.88569	5.07087	4.96033	5.29568	4.8698	4.55958	4.6533	5.00841	5.43076	5.69536	5.35332	6.16165	5.05314	4.77277	5.66027	1.21451	0.656502	0.54055	1.21451	-1.52322	-1.84997	0.126605	0.00340066	0.000147978	0.338934	0.0147633	0.00132688
17635207	117185	Neu3	neuraminidase 3	4.11974	4.34754	3.55957	4.17025	4.16471	4.18475	4.04766	4.17023	4.26945	4.43855	4.53659	4.34691	4.04928	4.14184	4.39787	0.937858	0.785347	0.837384	-1.06626	-1.27332	-1.1942	0.542662	0.0338961	0.10625	0.749997	0.0858739	0.19145
17635220	685009	Rnf169	ring finger protein 169	5.23696	5.21317	4.656	5.01908	5.4464	5.25852	4.8514	5.26769	5.5655	5.09979	5.53119	5.15009	5.0313	5.206	5.33664	0.885951	0.809251	0.913426	-1.12873	-1.23571	-1.09478	0.319525	0.0927502	0.453083	0.565554	0.184453	0.575819
17635241	361613	Ppme1	protein phosphatase methylesterase 1	8.63537	8.33204	8.56898	8.54896	8.41841	8.30692	8.63322	8.58769	8.70932	8.10414	8.60679	8.58111	8.52134	8.48656	8.50034	1.0244	1.01466	0.990495	1.0244	1.01466	-1.0096	0.808474	0.883555	0.923427	0.908873	0.928022	0.950336
17635257	308857	Dnajb13	DnaJ heat shock protein family (Hsp40) member B13	3.94245	3.74343	4.09728	3.97709	3.97142	4.23443	4.22121	3.99277	3.64654	4.04709	3.80736	4.31252	3.94006	4.10496	3.95338	0.891992	0.990812	1.11079	-1.12109	-1.00927	1.11079	0.276738	0.928477	0.315802	0.525972	0.955894	0.44
17635267	293149	Mrpl48	mitochondrial ribosomal protein L48	6.75044	6.64055	6.62737	6.47147	6.95821	6.46964	6.812	6.31723	6.4451	6.19329	6.37605	5.86736	6.62246	6.63927	6.22045	0.988413	1.32134	1.33683	-1.01172	1.32134	1.33683	0.917916	0.0249726	0.020365	0.964223	0.0681832	0.0535595
17635279	64471	Plekhb1	pleckstrin homology domain containing B1	7.30362	7.06124	7.12128	7.41625	6.84095	6.47579	6.75679	6.9414	6.54666	6.29784	6.6596	6.61724	7.2256	6.75373	6.53033	1.3869	1.61918	1.16748	1.3869	1.61918	1.16748	0.00319548	0.000126131	0.115111	0.034536	0.00115801	0.203612
17635289	361615	Relt	RELT, TNF receptor	3.4334	3.55997	3.66979	3.47267	3.56692	3.4771	3.9219	3.51594	3.35573	3.24399	3.35069	3.57109	3.53396	3.62046	3.38037	0.9418	1.11233	1.18107	-1.0618	1.11233	1.18107	0.497173	0.236199	0.0734409	0.716261	0.370118	0.14397
17635327	117264	P2ry6	pyrimidinergic receptor P2Y6	4.85462	4.92986	4.82405	4.72072	4.63922	4.96807	4.91291	4.48876	4.90547	4.70957	4.94474	4.6335	4.83231	4.75224	4.79832	1.05707	1.02384	0.968563	1.05707	1.02384	-1.03246	0.542839	0.795039	0.725003	0.750024	0.866694	0.807165
17635333	29597	P2ry2	purinergic receptor P2Y2	6.49711	5.878	6.03519	6.33042	6.71663	7.2349	7.31086	7.42689	6.10173	6.36872	6.89915	6.32661	6.18518	7.17232	6.42405	0.504477	0.847406	1.67977	-1.98225	-1.18007	1.67977	0.000187879	0.245252	0.0019416	0.00456342	0.380412	0.00897712
17635342	308865	Atg16l2	autophagy related 16-like 2	4.83646	4.74683	5.02927	5.08935	5.13672	5.19318	4.99322	5.49359	4.86471	4.75016	4.767	5.09571	4.92548	5.20418	4.86939	0.824334	1.03964	1.26119	-1.2131	1.03964	1.26119	0.0562844	0.681844	0.0254671	0.208642	0.785645	0.0636186
17635371	65038	Inppl1	inositol polyphosphate phosphatase-like 1	6.77163	6.90675	6.87426	6.88414	6.98815	6.88589	7.29199	7.16267	6.31067	6.3947	6.79881	6.53682	6.8592	7.08217	6.51025	0.856794	1.27363	1.4865	-1.16714	1.27363	1.4865	0.104541	0.0166839	0.00054253	0.302951	0.0501218	0.00351275
17635403	293154	Folr2	folate receptor beta	5.58101	5.40625	5.40234	5.84444	5.46889	5.11424	5.52061	5.43448	6.85426	6.66868	6.02565	6.49556	5.55851	5.38456	6.51104	1.12815	0.516727	0.458031	1.12815	-1.93526	-2.18326	0.327782	7.01432e-05	1.23009e-05	0.574137	0.000736672	0.000192469
17635411	171049	Folr1	folate receptor alpha	5.78844	5.05751	4.77413	4.34721	6.45147	6.14984	5.28715	4.95991	6.48204	4.83911	5.69347	4.18885	4.99182	5.71209	5.30087	0.606984	0.807174	1.32981	-1.64749	-1.23889	1.32981	0.135023	0.507305	0.380538	0.349497	0.640943	0.504649
17635417	308868	Lrtomt	leucine rich transmembrane and O-methyltransferase domain containing	3.33296	3.82039	3.48791	3.55197	3.54354	3.29199	3.61251	3.58793	3.52429	3.34272	3.36128	3.47768	3.54831	3.50899	3.42649	1.02762	1.0881	1.05885	1.02762	1.0881	1.05885	0.755575	0.341932	0.516088	0.882608	0.485055	0.631218
17635422	293156	Lrrc51	leucine rich repeat containing 51	3.70556	3.4984	3.53549	3.33881	3.87741	3.48599	3.75689	3.567	3.4177	3.13477	3.11093	3.0872	3.51957	3.67182	3.18765	0.899843	1.25869	1.39879	-1.11131	1.25869	1.39879	0.250222	0.0203305	0.0018834	0.499877	0.0583686	0.00878211
17635431	84388	Il18bp	interleukin 18 binding protein	7.45034	7.32135	7.17941	7.05039	7.68552	7.80775	7.52026	7.58824	7.46958	7.56954	7.71206	7.34767	7.25037	7.65044	7.52471	0.757822	0.826829	1.09106	-1.31957	-1.20944	1.09106	0.00581516	0.0428163	0.324734	0.0490805	0.102586	0.449058
17635516	308901	Trim21	tripartite motif-containing 21	7.06234	6.98849	6.86276	6.7542	7.1235	7.26249	7.01007	6.64796	6.74541	6.60653	6.96678	6.62543	6.91695	7.01101	6.73604	0.936885	1.1336	1.20997	-1.06737	1.1336	1.20997	0.517413	0.22221	0.0725375	0.731842	0.354041	0.142734
17635528	405904	Olr51	olfactory receptor 51	3.24764	3.55714	3.44968	3.70131	3.57031	3.64411	3.59428	3.33929	3.97206	4.24438	3.25917	4.1133	3.48894	3.537	3.89723	0.967241	0.75352	0.77904	-1.03387	-1.32711	-1.28363	0.798855	0.0444591	0.0717954	0.904717	0.105407	0.141596
17635534	365323	Olr63	olfactory receptor 63	4.94796	6.08826	5.01598	5.72332	2.73772	3.17553	3.03482	2.90113	3.58378	3.54767	2.60544	3.31307	5.44388	2.9623	3.26249	5.58509	4.5359	0.812143	5.58509	4.5359	-1.23131	1.41235e-07	6.74156e-07	0.263013	1.86444e-05	1.66967e-05	0.382907
17635551	293233	Olr92	olfactory receptor 92	3.60452	2.99075	2.95329	3.01027	3.0527	3.30555	3.0569	3.19381	3.01493	2.97022	3.03626	3.30516	3.13971	3.15224	3.08164	0.991351	1.04107	1.05015	-1.00872	1.04107	1.05015	0.933997	0.701924	0.642119	0.970155	0.800001	0.740659
17635555	405908	Olr94	olfactory receptor 94	3.37573	3.10002	2.94982	3.00798	3.12171	3.4141	3.25727	3.26406	3.46692	3.26287	3.15722	3.31302	3.10839	3.26428	3.30001	0.897576	0.875622	0.975541	-1.11411	-1.14205	-1.02507	0.221673	0.138209	0.773763	0.467518	0.247495	0.843693
17635559	293238	Olr97	olfactory receptor 97	3.18625	3.14498	3.55563	3.94876	3.30828	3.46744	3.57219	3.39277	3.42474	3.64447	3.5171	3.47464	3.45891	3.43517	3.51524	1.01659	0.961705	0.946012	1.01659	-1.03982	-1.05707	0.882958	0.727258	0.620876	0.946956	0.819129	0.722433
17635567	293244	Olr105	olfactory receptor 105	3.03158	3.12621	3.31546	3.22539	3.18208	3.28534	3.09987	3.10178	3.4874	3.30189	3.12203	3.35366	3.17466	3.16727	3.31624	1.00514	0.906525	0.901892	1.00514	-1.10311	-1.10878	0.948505	0.228386	0.206248	0.977551	0.360713	0.319112
17635569	293245	Olr106	olfactory receptor 106	3.24298	2.95362	2.90851	3.84622	3.08567	3.08652	2.858	3.13709	3.23258	3.32936	3.09292	3.4954	3.23783	3.04182	3.28756	1.14553	0.966115	0.843381	1.14553	-1.03507	-1.1857	0.294292	0.786255	0.193443	0.541254	0.861082	0.303794
17635571	405298	Olr109	olfactory receptor 109	3.14254	2.72812	3.19096	3.17934	3.0339	3.31353	3.03874	3.19093	3.38894	3.76988	3.4485	3.34598	3.06024	3.14428	3.48833	0.943415	0.743247	0.787826	-1.05998	-1.34545	-1.26932	0.550961	0.00760572	0.0253296	0.75637	0.0274395	0.0634383
17635579	293253	Olr115	olfactory receptor 115	2.93018	2.89125	2.9101	3.54886	2.98221	3.1644	2.85882	2.92769	3.22115	3.75798	3.17179	3.42127	3.0701	2.98328	3.39305	1.06203	0.799434	0.752743	1.06203	-1.25088	-1.32847	0.612203	0.0742293	0.0281396	0.799013	0.15542	0.0685126
17635586	293256	Olr120	olfactory receptor 120	4.27276	3.81391	3.71524	4.64817	3.67929	3.73463	3.2724	3.64976	4.13739	4.04397	3.87177	4.12538	4.11252	3.58402	4.04463	1.44243	1.04818	0.726681	1.44243	1.04818	-1.37612	0.0123977	0.718203	0.025497	0.0820698	0.81216	0.0636816
17635606	24440	Hbb	hemoglobin subunit beta	6.07939	6.2226	6.38545	5.77275	6.10021	6.11322	6.26715	6.86538	4.69437	4.15809	5.60014	4.50419	6.11504	6.33649	4.7392	0.857707	2.5952	3.02575	-1.1659	2.5952	3.02575	0.414148	0.000125851	2.82964e-05	0.651906	0.00115672	0.000368116
17635616	361619	Hbb-b1	hemoglobin, beta adult major chain	5.40969	5.39885	5.80962	5.24165	5.16252	6.15008	5.42426	6.07457	5.05537	4.62331	5.22528	4.61823	5.46495	5.70286	4.88055	0.847976	1.49942	1.76824	-1.17928	1.49942	1.76824	0.302002	0.0196477	0.00234372	0.548992	0.0568417	0.0103634
17635641	405071	Olr131	olfactory receptor 131	3.36561	3.64222	3.39198	3.56049	3.53973	3.6118	3.43132	3.60894	3.65155	3.5475	3.41043	3.74663	3.49008	3.54795	3.58903	0.960681	0.93371	0.971925	-1.04093	-1.071	-1.02889	0.614822	0.393682	0.720301	0.801202	0.53606	0.803374
17635645	365330	Olr142	olfactory receptor 142	2.99147	2.82479	3.25388	3.05455	3.10579	3.23609	3.15915	3.09875	3.40967	3.67134	2.70124	3.16261	3.03117	3.14995	3.23621	0.920971	0.867515	0.941957	-1.08581	-1.15272	-1.06162	0.502072	0.254002	0.624538	0.720273	0.390377	0.725555
17635675	308906	Trim5	tripartite motif-containing 5	9.96836	10.2111	9.96573	9.92661	9.73433	9.70296	9.41592	9.51523	9.60594	9.62334	9.47726	9.35523	10.018	9.59211	9.51544	1.34336	1.41668	1.05458	1.34336	1.41668	1.05458	0.00268239	0.000740131	0.523312	0.0309957	0.00454747	0.637644
17635685	102554102	Trim30c	tripartite motif-containing 30C	5.47815	4.58846	4.67551	4.9015	5.08493	5.05006	4.96157	4.9271	5.14455	5.43793	5.31738	4.65316	4.9109	5.00591	5.13826	0.936265	0.854201	0.912349	-1.06807	-1.17068	-1.09607	0.6342	0.263857	0.509103	0.815589	0.402069	0.625036
17635690	499223	Trim30	tripartite motif-containing 30	6.863	6.92088	6.54373	6.4207	7.54463	7.12016	6.88861	6.80937	6.95903	6.95907	6.76742	6.04602	6.68708	7.09069	6.68288	0.755962	1.00291	1.32667	-1.32282	1.00291	1.32667	0.0800738	0.984648	0.0773094	0.25733	0.990402	0.150147
17635704	293303	Olr156	olfactory receptor 156	3.09546	3.39101	3.25083	3.44734	3.12045	3.63684	3.12672	3.27245	3.40638	3.32272	3.08238	3.50048	3.29616	3.28911	3.32799	1.0049	0.97818	0.973413	1.0049	-1.02231	-1.02731	0.961046	0.82555	0.787857	0.983246	0.886847	0.854932
17635707	100910107	LOC100910107	ubiquitin carboxyl-terminal hydrolase DUB-1-like	4.14629	4.50784	4.60789	4.09412	4.25097	4.00987	4.3757	4.38312	4.10872	4.74566	4.41502	4.16193	4.33904	4.25492	4.35783	1.06004	0.987055	0.931149	1.06004	-1.01311	-1.07394	0.617156	0.91067	0.541719	0.803319	0.944513	0.655666
17635717	405914	Olr174	olfactory receptor 174	3.66693	3.59123	3.51953	3.69403	3.86958	3.74553	3.82598	3.24799	3.35749	3.81656	4.85727	3.07958	3.61793	3.67227	3.77773	0.963037	0.895152	0.92951	-1.03838	-1.11713	-1.07584	0.852506	0.586344	0.718693	0.930831	0.707977	0.801843
17635719	405915	Olr175	olfactory receptor 175	3.82158	3.89578	3.74675	4.26114	3.45316	4.32115	4.10931	4.03698	3.59243	4.16723	4.12845	4.27776	3.93131	3.98015	4.04147	0.966715	0.926489	0.958389	-1.03443	-1.07934	-1.04342	0.805854	0.581027	0.757787	0.907676	0.70368	0.832022
17635727	405916	Olr181	olfactory receptor 181	2.87815	2.79839	2.93986	4.09913	3.36464	3.13043	2.96411	3.2566	3.77172	3.79195	3.19174	3.49705	3.17888	3.17895	3.56312	0.999956	0.766187	0.766221	-1.00004	-1.30516	-1.30511	0.999795	0.138645	0.138706	0.999919	0.247974	0.235718
17635738	293336	Olr193	olfactory receptor 193	3.97028	3.56846	3.72396	4.16673	4.29698	3.90894	3.72902	4.15483	4.13025	4.46457	3.86769	4.14856	3.85736	4.02244	4.15277	0.891875	0.81484	0.913626	-1.12123	-1.22723	-1.09454	0.343936	0.10144	0.452226	0.589262	0.197095	0.575257
17635740	405293	Olr194	olfactory receptor 194	3.90286	3.54858	3.37115	4.0169	3.55075	3.69119	3.68251	3.70408	4.28485	4.18844	3.32231	3.80737	3.70987	3.65713	3.90074	1.03723	0.876078	0.84463	1.03723	-1.14145	-1.18395	0.791697	0.346415	0.234053	0.900783	0.490098	0.350834
17635742	293338	Olr196	olfactory receptor 196	5.69886	4.42516	5.33196	6.26211	5.56257	5.67483	5.25651	5.78028	6.10732	6.5364	4.95427	6.03099	5.42952	5.56855	5.90725	0.908132	0.718109	0.790755	-1.10116	-1.39255	-1.26461	0.700008	0.197904	0.354185	0.8528	0.324126	0.47857
17635746	293342	Olr201	olfactory receptor 201	3.00361	3.50001	3.63873	3.48142	3.16323	3.25024	3.31932	3.2381	3.31932	3.25822	3.05628	3.68269	3.40594	3.24273	3.32913	1.11978	1.05469	0.94187	1.11978	1.05469	-1.06172	0.306722	0.625373	0.58331	0.553705	0.739054	0.690515
17635748	365337	Olr202	olfactory receptor 202	2.87722	3.08679	3.33415	3.20737	3.2795	3.66862	3.49097	3.12878	3.21459	3.30689	2.93365	3.0503	3.12638	3.39197	3.12636	0.831862	1.00002	1.20214	-1.20212	1.00002	1.20214	0.0863688	0.999871	0.0863436	0.269998	0.999871	0.162954
17635750	293343	Fam160a2	family with sequence similarity 160, member A2	6.49141	6.51972	6.59399	6.67604	6.44073	6.50986	6.58074	6.89604	6.2635	6.46419	6.74309	6.94552	6.57029	6.60684	6.60407	0.974982	0.976854	1.00192	-1.02566	-1.02369	1.00192	0.810857	0.824905	0.985533	0.910132	0.886659	0.990994
17635765	85332	Cavin3	caveolae associated protein 3	7.59187	7.70015	7.5309	7.63751	7.42907	7.74985	7.27168	7.16454	8.02754	7.53716	7.7604	7.73337	7.61511	7.40379	7.76462	1.15775	0.901555	0.778716	1.15775	-1.10919	-1.28417	0.153197	0.303375	0.021821	0.37654	0.444743	0.0564107
17635769	29722	Apbb1	amyloid beta precursor protein binding family B member 1	5.31596	5.84746	5.27027	4.95421	5.23791	5.51293	5.00545	4.53087	6.18176	5.88105	5.80568	6.12301	5.34697	5.07179	5.99788	1.21015	0.636881	0.526283	1.21015	-1.57015	-1.90012	0.212603	0.00797667	0.000605081	0.456171	0.0284445	0.00381777
17635785	58917	Hpx	hemopexin	7.30249	5.47091	6.22702	5.81699	7.66906	7.09475	7.74664	6.8077	6.37883	5.88777	5.94562	5.68836	6.20435	7.32954	5.97514	0.458442	1.17219	2.5569	-2.1813	1.17219	2.5569	0.00384107	0.493028	0.00095539	0.0383497	0.627859	0.00528281
17635797	83616	Trim3	tripartite motif-containing 3	5.88516	6.01215	5.75088	5.80556	6.1196	6.23529	5.91668	5.92435	6.31629	5.95337	5.99996	6.34038	5.86344	6.04898	6.1525	0.879316	0.818433	0.930761	-1.13725	-1.22185	-1.07439	0.166584	0.0392513	0.429281	0.395641	0.0960237	0.552897
17635813	293344	Arfip2	ADP-ribosylation factor interacting protein 2	7.26629	7.18116	7.2169	7.12241	7.23941	7.08479	6.86519	7.2444	6.98597	6.79204	7.04536	7.11908	7.19669	7.10845	6.98561	1.06307	1.15755	1.08887	1.06307	1.15755	1.08887	0.462517	0.092229	0.310776	0.689264	0.183746	0.434568
17635824	308911	Rrp8	ribosomal RNA processing 8	6.04883	5.94418	6.27566	6.24518	5.95533	5.89803	6.06014	6.21582	6.08783	6.0315	5.87383	6.14325	6.12846	6.03233	6.0341	1.06891	1.06759	0.99877	1.06891	1.06759	-1.00123	0.429682	0.438062	0.988229	0.664362	0.577323	0.992682
17635885	293347	Gvinp1	GTPase, very large interferon inducible 1	5.02536	5.18905	4.6574	4.97657	5.06357	4.90496	4.90772	4.69692	4.88873	5.17176	4.78086	4.67086	4.96209	4.89329	4.87805	1.04885	1.05998	1.01062	1.04885	1.05998	1.01062	0.637424	0.565595	0.91654	0.81757	0.690837	0.946328
17635894	499229	Gvin1	GTPase, very large interferon inducible 1	4.18235	3.91297	3.63042	4.34588	4.06968	3.90906	3.83526	3.94595	3.71277	4.16634	3.25375	3.34256	4.01791	3.93998	3.61886	1.0555	1.31864	1.24931	1.0555	1.31864	1.24931	0.694339	0.0590093	0.12042	0.850234	0.13121	0.210809
17635910	293355	Olr208	olfactory receptor 208	3.16121	3.68159	3.45932	4.06244	2.85185	3.56082	3.92926	3.49677	3.26577	3.2233	3.47697	3.44976	3.59114	3.45967	3.35395	1.09541	1.17869	1.07603	1.09541	1.17869	1.07603	0.550873	0.288728	0.630694	0.75637	0.428818	0.730741
17635916	404994	Olr213	olfactory receptor 213	5.29014	4.8218	5.43273	5.7818	5.01481	5.2051	5.55836	5.43953	5.18697	5.49858	4.79122	5.42603	5.33162	5.30445	5.2257	1.01901	1.07618	1.0561	1.01901	1.07618	1.0561	0.896094	0.612264	0.705719	0.95372	0.728853	0.791787
17635918	293364	Olr217	olfactory receptor 217	3.22859	3.95841	3.40122	3.51234	3.00509	3.49637	3.06307	3.83104	3.39357	3.45489	2.73311	3.85225	3.52514	3.34889	3.35845	1.12994	1.12248	0.993394	1.12994	1.12248	-1.00665	0.473314	0.497228	0.968672	0.698692	0.631623	0.980287
17635920	365340	Olr218	olfactory receptor 218	2.6846	2.85696	2.65084	2.97115	2.67601	3.19774	3.06086	3.14641	3.62147	3.57848	2.34117	3.13449	2.79089	3.02026	3.1689	0.853008	0.769495	0.902097	-1.17232	-1.29955	-1.10853	0.33934	0.125273	0.531841	0.585236	0.23046	0.645895
17635924	293367	Olr221	olfactory receptor 221	3.02634	2.68881	2.724	3.04371	2.40248	2.84078	2.76823	3.04605	3.04212	3.35599	3.00171	3.08489	2.87072	2.76438	3.12118	1.07649	0.840628	0.780899	1.07649	-1.18959	-1.28058	0.48576	0.113784	0.0306652	0.708716	0.214968	0.07333
17635940	365345	Cyb5r2	cytochrome b5 reductase 2	3.25872	3.35045	3.31546	3.49204	2.89423	3.45881	3.24765	3.20172	3.44443	3.74862	3.33362	3.52846	3.35417	3.2006	3.51378	1.11231	0.895263	0.804866	1.11231	-1.11699	-1.24244	0.270274	0.252668	0.0345099	0.51932	0.388678	0.0803615
17635973	293382	Olr237	olfactory receptor 237	4.13311	3.22922	3.87742	4.41415	4.25112	4.33274	4.06758	3.78071	4.61412	4.28997	3.45891	3.95304	3.91348	4.10803	4.07901	0.87384	0.891597	1.02032	-1.14437	-1.12158	1.02032	0.466186	0.534174	0.912612	0.692077	0.664456	0.944281
17635982	293394	Olr251	olfactory receptor 251	2.96182	2.74643	3.3551	3.87722	2.81492	3.401	2.91606	2.74673	3.82395	4.00543	2.70428	3.86099	3.23514	2.96968	3.59866	1.20203	0.777267	0.646631	1.20203	-1.28656	-1.54648	0.369489	0.224837	0.0452928	0.613274	0.356931	0.0990931
17635989	405291	Olr255	olfactory receptor 255	4.22933	4.19027	3.62479	5.03809	4.43495	4.44769	4.15234	4.45091	4.8493	5.02311	4.1967	5.18324	4.27062	4.37147	4.81309	0.932483	0.686596	0.736309	-1.07241	-1.45646	-1.35813	0.700738	0.0532485	0.107774	0.853369	0.120952	0.193683
17636003	404986	Olr278	olfactory receptor 278	3.83829	2.62103	3.63573	3.98147	3.44732	3.86496	3.83582	3.51542	3.76441	4.04437	3.38432	3.8818	3.51913	3.66588	3.76872	0.903282	0.841133	0.931196	-1.10707	-1.18887	-1.07389	0.563383	0.331172	0.684602	0.764855	0.473296	0.775001
17636007	293427	Eif3f	eukaryotic translation initiation factor 3, subunit F	8.61197	8.69409	8.76377	8.68494	8.61043	8.56557	8.82624	8.87291	8.18795	8.2556	8.367	7.93986	8.68869	8.71879	8.1876	0.979354	1.41528	1.44512	-1.02108	1.41528	1.44512	0.804134	0.000868784	0.000532569	0.907045	0.00516348	0.00346476
17636019	687147	Ric3	RIC3 acetylcholine receptor chaperone	4.75516	4.65379	4.34744	4.98728	4.86235	4.8907	4.85877	5.36457	6.2922	6.35468	5.88468	6.73191	4.68592	4.9941	6.31587	0.80766	0.323099	0.400044	-1.23814	-3.09502	-2.49973	0.119907	4.54212e-07	5.1869e-06	0.329237	1.19226e-05	9.5564e-05
17636027	245979	Lmo1	LIM domain only 1	3.93839	4.4196	3.89855	3.78896	3.74424	3.84159	3.71952	3.73058	4.31373	3.92902	4.29556	4.06364	4.01138	3.75899	4.15049	1.19118	0.908078	0.762335	1.19118	-1.10123	-1.31176	0.0969395	0.34352	0.0153255	0.288801	0.486749	0.0427272
17636033	690861	Stk33	serine/threonine kinase 33	3.29842	3.2214	3.01764	3.11713	3.67489	3.64794	3.18387	3.49445	4.03028	3.69739	3.22526	3.68621	3.16365	3.50029	3.65979	0.791882	0.709001	0.895337	-1.26281	-1.41043	-1.1169	0.0573752	0.00860753	0.343376	0.211417	0.0301408	0.467964
17636071	308944	Dennd2b	DENN domain containing 2B	7.23911	7.37683	7.20344	7.12074	7.48832	8.10907	7.53507	7.31435	7.2867	7.60282	7.60693	7.15124	7.23503	7.6117	7.41192	0.770211	0.884606	1.14852	-1.29835	-1.13045	1.14852	0.038718	0.302339	0.24651	0.166334	0.444098	0.364444
17636104	246301	Ascl3	achaete-scute family bHLH transcription factor 3	3.97374	3.57575	3.68371	3.46581	3.54128	3.17276	3.52631	3.83943	3.85605	3.40442	3.79375	3.54982	3.67475	3.51994	3.65101	1.11327	1.01659	0.913158	1.11327	1.01659	-1.0951	0.348973	0.883975	0.425745	0.594174	0.928211	0.54954
17636115	361625	Nrip3	nuclear receptor interacting protein 3	4.81055	4.4994	5.1157	4.48195	4.6703	4.67642	5.26702	4.85015	4.4134	4.63777	4.55292	4.69825	4.7269	4.86597	4.57559	0.908104	1.11058	1.22297	-1.1012	1.11058	1.22297	0.414535	0.375715	0.100904	0.651991	0.517838	0.184283
17636177	361626	Tmem41b	transmembrane protein 41B	8.35729	8.02382	8.32101	8.31819	8.04315	7.66164	8.10379	8.21367	9.22526	9.12113	8.59341	9.06502	8.25508	8.00556	9.0012	1.18881	0.596202	0.501513	1.18881	-1.67728	-1.99397	0.135548	0.000315424	1.85547e-05	0.350456	0.00237476	0.000263624
17636187	691042	Sbf2	SET binding factor 2	7.85071	8.08079	7.93342	7.97103	8.02285	8.37953	8.22969	8.00635	9.02389	8.98189	8.57772	9.06282	7.95899	8.15961	8.91158	0.870178	0.516702	0.593789	-1.14919	-1.93535	-1.6841	0.151967	4.49403e-06	5.60114e-05	0.374769	8.04017e-05	0.000618673
17636230	308900	rnf141	ring finger protein 141	7.72054	7.63802	7.64433	7.79457	7.44777	7.55871	7.59276	7.53	7.26851	7.33203	7.55344	7.43093	7.69937	7.53231	7.39623	1.12277	1.23382	1.09892	1.12277	1.23382	1.09892	0.123744	0.0100747	0.203504	0.335302	0.0340168	0.315836
17636248	308899	Mrvi1	murine retrovirus integration site 1 homolog	4.91919	5.87376	5.3901	5.80572	4.34214	4.86916	4.42229	4.51026	5.10532	5.01319	4.81198	5.11314	5.49719	4.53596	5.01091	1.94697	1.40083	0.719496	1.94697	1.40083	-1.38986	0.000177315	0.023013	0.025826	0.00439154	0.0639895	0.0643142
17636275	361628	Eif4g2	eukaryotic translation initiation factor 4, gamma 2	9.92965	9.97367	9.95718	10.0917	9.92779	9.91886	10.3255	10.28	10.1501	10.1769	10.0551	10.1254	9.98805	10.113	10.1269	0.917013	0.908248	0.990442	-1.0905	-1.10102	-1.00965	0.304702	0.256285	0.907669	0.552184	0.393353	0.941099
17636307	293181	Galnt18	polypeptide N-acetylgalactosaminyltransferase 18	4.32643	4.59357	4.55268	5.14748	4.09182	4.05157	4.39819	4.35783	4.11854	4.20626	4.47708	4.66557	4.65504	4.22485	4.36686	1.34741	1.2211	0.906255	1.34741	1.2211	-1.10344	0.0280029	0.122991	0.432214	0.136423	0.227278	0.555832
17636325	171548	Dkk3	dickkopf WNT signaling pathway inhibitor 3	4.84573	4.90598	4.77925	5.01892	5.0987	5.02783	4.69213	5.0979	8.4453	8.19111	8.06592	8.94096	4.88747	4.97914	8.41082	0.938436	0.0869691	0.0926745	-1.0656	-11.4983	-10.7905	0.598014	6.05972e-12	8.68136e-12	0.789275	2.35411e-09	3.83398e-09
17636351	24694	Pth	parathyroid hormone	3.21165	3.04367	3.14877	3.4724	3.15169	3.5198	3.35926	3.29206	3.46313	3.2485	3.32575	3.41387	3.21912	3.3307	3.36281	0.925573	0.905201	0.97799	-1.08041	-1.10473	-1.02251	0.374237	0.25688	0.795544	0.616568	0.394043	0.860679
17636360	365355	Rras2	RAS related 2	5.87724	5.06542	5.5836	5.36196	5.50636	5.39716	5.58591	5.25349	5.5831	4.91361	4.58892	5.08982	5.47205	5.43573	5.04386	1.0255	1.34555	1.31209	1.0255	1.34555	1.31209	0.860093	0.0526456	0.0731466	0.934615	0.11993	0.143633
17636372	114023	Copb1	coatomer protein complex, subunit beta 1	8.82902	8.61354	8.7745	8.62356	8.77636	8.39462	8.46759	8.48814	8.87117	8.59525	8.06908	8.46261	8.71016	8.53168	8.49953	1.13169	1.15719	1.02253	1.13169	1.15719	1.02253	0.267548	0.194486	0.838249	0.516809	0.319938	0.892046
17636397	29668	Psma1	proteasome 20S subunit alpha 1	9.3074	9.04832	9.25031	9.02487	9.41329	9.04618	9.08644	8.93111	9.21231	8.99945	8.79481	8.68509	9.15773	9.11926	8.92292	1.02702	1.17675	1.14579	1.02702	1.17675	1.14579	0.790916	0.121215	0.189381	0.900451	0.224791	0.299402
17636411	361631	Cyp2r1	cytochrome P450, family 2, subfamily r, polypeptide 1	3.84482	3.8875	4.05516	3.96722	3.81155	3.99688	3.64748	3.75313	4.07031	4.04323	4.20088	3.76057	3.93867	3.80226	4.01875	1.09917	0.946008	0.860656	1.09917	-1.05707	-1.1619	0.278476	0.518839	0.0951572	0.527638	0.651158	0.176096
17636421	24241	Calca	calcitonin-related polypeptide alpha	3.95277	3.4597	3.85306	3.68625	3.59959	4.1996	3.82634	3.60672	3.65981	3.8613	3.92697	3.60033	3.73794	3.80806	3.7621	0.952561	0.983394	1.03237	-1.0498	-1.01689	1.03237	0.656392	0.87778	0.770127	0.82848	0.924089	0.840875
17636482	161477	Rps13	ribosomal protein S13	7.82855	8.09173	7.86213	7.8978	7.73634	7.49769	7.51847	7.46655	7.80023	7.58796	7.30625	7.26413	7.92005	7.55476	7.48964	1.28814	1.34762	1.04617	1.28814	1.34762	1.04617	0.0155879	0.00589439	0.631531	0.0939903	0.0225827	0.731362
17636530	100911093	LOC100911093	CCA tRNA nucleotidyltransferase 1, mitochondrial-like	3.55737	3.8029	3.56058	4.03224	3.40158	3.70367	3.66239	3.66317	3.34755	3.54845	3.76804	3.18748	3.73827	3.6077	3.46288	1.09473	1.21032	1.10559	1.09473	1.21032	1.10559	0.394241	0.0848837	0.346151	0.634027	0.172631	0.470452
17636538	117053	Rps15a	ribosomal protein S15a	7.62886	8.28316	8.10188	7.8079	7.53342	7.70765	7.72506	7.41176	7.37669	7.48761	6.97409	7.23302	7.95545	7.59447	7.26786	1.2843	1.6106	1.25407	1.2843	1.6106	1.25407	0.0369923	0.00061165	0.0558079	0.161679	0.0039322	0.11625
17636544	293551	Arl6ip1	ADP-ribosylation factor like GTPase 6 interacting protein 1	9.92353	9.57444	9.88705	9.56546	9.57552	9.16449	9.43726	9.2323	9.48711	9.16019	8.88909	9.28713	9.73762	9.35239	9.20588	1.30607	1.44567	1.10689	1.30607	1.44567	1.10689	0.0217055	0.0031014	0.342884	0.116698	0.0137928	0.467669
17636553	691397	Smg1	SMG1, nonsense mediated mRNA decay associated PI3K related kinase	7.6142	7.86268	7.65312	7.80613	7.92695	7.90894	7.79704	7.95591	7.61982	8.0694	7.46104	7.82908	7.73403	7.89721	7.74483	0.893055	0.992541	1.1114	-1.11975	-1.00752	1.1114	0.234028	0.93556	0.264911	0.482645	0.96002	0.385076
17636617	192189	Syt17	synaptotagmin 17	3.27806	4.36232	4.05665	3.58787	4.12235	4.21023	3.8256	3.61814	7.03155	6.73778	6.73471	7.10358	3.82123	3.94408	6.9019	0.918368	0.118202	0.128708	-1.08889	-8.46013	-7.76951	0.569488	6.79533e-10	1.16366e-09	0.769178	5.70347e-08	9.41806e-08
17636626	499253	Itpripl2	ITPRIP like 2	6.33096	6.28875	6.26058	6.36634	6.47978	6.69065	6.20459	6.59499	6.43566	6.73099	6.55988	6.58224	6.31166	6.4925	6.57719	0.882185	0.831889	0.942986	-1.13355	-1.20208	-1.06046	0.152478	0.0432561	0.490248	0.375315	0.103366	0.609787
17636628	25249	Coq7	coenzyme Q7, hydroxylase	6.56869	6.08255	6.20466	6.12681	6.28809	6.15398	6.11431	6.15157	5.41172	5.518	5.76861	5.74382	6.24568	6.17699	5.61054	1.04876	1.55309	1.48088	1.04876	1.55309	1.48088	0.604847	0.000233625	0.00064017	0.794676	0.00188411	0.00398188
17636637	499254	Tmc7	transmembrane channel-like 7	3.73275	3.82771	3.63229	3.58744	4.03405	3.84217	3.56719	3.71986	3.80454	3.72249	3.59895	3.69076	3.69505	3.79082	3.70418	0.935774	0.993689	1.06189	-1.06863	-1.00635	1.06189	0.430574	0.9394	0.47492	0.664757	0.962707	0.595709
17636654	499255	Knop1	lysine-rich nucleolar protein 1	3.96422	4.05606	4.09212	3.97177	3.84391	3.67295	3.6787	3.96754	3.90508	3.75395	3.88236	3.84696	4.02104	3.79078	3.84709	1.17305	1.12815	0.96172	1.17305	1.12815	-1.0398	0.0438882	0.116573	0.596771	0.180177	0.218868	0.701686
17636664	293546	Gprc5b	G protein-coupled receptor, class C, group 5, member B	5.53804	5.28743	6.08179	5.46368	5.41981	5.1747	7.84478	5.35451	5.59494	4.41516	5.53478	5.27178	5.59274	5.94845	5.20416	0.781484	1.3091	1.67514	-1.27962	1.3091	1.67514	0.464178	0.424803	0.137603	0.690302	0.565337	0.234312
17636671	293545	Gpr139	G protein-coupled receptor 139	3.15648	3.70152	3.40162	3.57892	3.71317	3.50339	3.36952	3.60064	3.32813	3.49207	3.63932	3.38556	3.45963	3.54668	3.46127	0.941447	0.998869	1.06099	-1.06219	-1.00113	1.06099	0.527045	0.990465	0.534714	0.738635	0.993461	0.648573
17636676	171459	Gp2	glycoprotein 2	3.7126	3.52879	3.55473	3.44475	3.80635	3.43204	3.53299	3.62875	3.29854	3.41808	4.02637	3.30302	3.56022	3.60003	3.5115	0.972779	1.03434	1.06329	-1.02798	1.03434	1.06329	0.803689	0.761149	0.582127	0.907045	0.843193	0.689656
17636721	309041	Thumpd1	THUMP domain containing 1	6.40111	6.58084	6.36859	6.54002	6.17055	6.2476	5.84297	6.07497	6.47207	6.37611	6.20206	6.13255	6.47264	6.08402	6.2957	1.30914	1.13049	0.863532	1.30914	1.13049	-1.15803	0.00645586	0.167738	0.103663	0.0532325	0.286561	0.187958
17636727	691484	Eri2	ERI1 exoribonuclease family member 2	6.32564	6.61111	6.14774	6.11409	6.57953	5.67442	5.08835	5.67968	6.91525	6.79485	6.25009	5.90089	6.29964	5.7555	6.46527	1.45816	0.89154	0.611416	1.45816	-1.12165	-1.63555	0.071144	0.561854	0.0232278	0.240359	0.687479	0.0592661
17636743	117249	Dnah3	dynein, axonemal, heavy chain 3	3.32327	3.43821	3.28855	3.47414	3.10905	3.10626	3.114	3.31358	2.97806	2.93661	2.90285	3.07798	3.38104	3.16072	2.97388	1.16499	1.32608	1.13827	1.16499	1.32608	1.13827	0.0479555	0.00129628	0.0874224	0.19038	0.0070305	0.164478
17636799	308958	Cdr2	cerebellar degeneration-related protein 2	4.39302	4.55984	5.6688	4.61321	4.38923	4.22616	4.78413	4.71648	5.21905	4.82518	5.00268	5.53276	4.80872	4.529	5.14492	1.21396	0.792126	0.652514	1.21396	-1.26243	-1.53253	0.277034	0.195489	0.0258941	0.526376	0.321099	0.064425
17636814	171064	Igsf6	immunoglobulin superfamily, member 6	4.31047	3.75655	4.26104	4.19606	4.64125	3.99775	4.5466	4.16197	4.43545	4.61006	4.58579	4.08964	4.13103	4.33689	4.43024	0.867018	0.812699	0.937349	-1.15338	-1.23047	-1.06684	0.260423	0.110303	0.603244	0.510226	0.210324	0.706608
17636826	308959	Usp31	ubiquitin specific peptidase 31	6.30072	6.4107	6.50479	6.67297	5.94203	6.42027	6.2379	6.51635	6.87277	7.03835	7.2302	7.97455	6.47229	6.27914	7.27897	1.14326	0.571698	0.500059	1.14326	-1.74918	-1.99976	0.364265	0.00153998	0.000252269	0.608466	0.00802262	0.00198604
17636864	293455	Gga2	golgi associated, gamma adaptin ear containing, ARF binding protein 2	5.7085	5.58884	5.81801	5.66867	5.53064	5.66602	5.70117	5.826	6.29694	6.25139	6.0829	6.63143	5.696	5.68095	6.31567	1.01049	0.650823	0.64407	1.01049	-1.53652	-1.55263	0.906824	0.000228135	0.000182685	0.95858	0.00185191	0.00155232
17636883	361641	Ears2	glutamyl-tRNA synthetase 2, mitochondrial	6.53994	6.67361	6.87646	6.76121	6.80888	6.53621	6.9384	6.86569	5.96266	5.71098	6.04074	6.18508	6.71281	6.78729	5.97486	0.949679	1.6678	1.75617	-1.05299	1.6678	1.75617	0.581392	6.53488e-05	2.44397e-05	0.778376	0.000697447	0.000328042
17636894	293453	Ndufab1	NADH:ubiquinone oxidoreductase subunit AB1	8.65445	8.37745	8.57219	8.54479	8.53825	8.45742	8.53644	8.5363	8.14356	8.14167	8.2765	8.235	8.53722	8.5171	8.19918	1.01404	1.26404	1.24653	1.01404	1.26404	1.24653	0.842409	0.00426639	0.00638866	0.926711	0.0177184	0.0219984
17636942	63994	Arhgap17	Rho GTPase activating protein 17	7.30474	7.80774	7.83274	7.83576	7.42223	7.85384	7.71038	7.9824	7.02985	7.50585	7.39339	7.1906	7.69524	7.74221	7.27992	0.967968	1.33359	1.37773	-1.03309	1.33359	1.37773	0.774942	0.0218577	0.0123332	0.893108	0.0616851	0.0361627
17636982	361645	Nsmce1	NSE1 homolog, SMC5-SMC6 complex component	6.5803	6.54943	6.62948	6.40926	6.64241	6.31634	6.66604	6.5221	6.40946	6.18961	6.19793	6.02574	6.54212	6.53672	6.20568	1.00375	1.26263	1.25792	1.00375	1.26263	1.25792	0.964397	0.0132075	0.014446	0.983862	0.0417439	0.040981
17637049	293476	Xpo6	exportin 6	7.61507	7.5178	7.61278	7.90088	7.7158	7.85241	7.90576	8.23906	7.81345	7.93951	7.72477	8.07385	7.66163	7.92826	7.88789	0.831262	0.854848	1.02837	-1.20299	-1.1698	1.02837	0.0696335	0.117718	0.770587	0.237473	0.220258	0.841058
17637089	361648	Spns1	sphingolipid transporter 1	6.08537	6.31047	6.1041	6.16783	6.04272	6.2984	6.23047	6.15088	5.90013	5.73952	5.61268	6.24406	6.16694	6.18062	5.8741	0.990566	1.22505	1.23672	-1.00952	1.22505	1.23672	0.920545	0.0472082	0.0389936	0.965406	0.110442	0.0881162
17637104	308983	Nfatc2ip	nuclear factor of activated T-cells 2 interacting protein	4.83726	4.76832	4.57013	4.76234	4.57585	4.50284	4.5885	4.53554	4.20686	4.12855	4.40937	4.16751	4.73451	4.55068	4.22807	1.1359	1.42054	1.25059	1.1359	1.42054	1.25059	0.101519	0.00026514	0.00819628	0.296914	0.00207789	0.0264213
17637159	293484	Eif3c	eukaryotic translation initiation factor 3, subunit C	9.13154	8.91153	9.17582	9.10838	9.04607	8.94641	9.21536	9.17279	8.71793	8.68842	8.63431	8.822	9.08182	9.09516	8.71567	0.990796	1.28891	1.30088	-1.00929	1.28891	1.30088	0.902741	0.00416162	0.00324797	0.956783	0.0173628	0.0132077
17637211	100912108	Nupr1	nuclear protein 1, transcriptional regulator	6.08314	6.35088	6.73252	6.17529	5.82354	5.65533	6.86998	5.38463	5.38681	4.96399	4.79138	5.30634	6.33546	5.93337	5.11213	1.32142	2.33485	1.76693	1.32142	2.33485	1.76693	0.15096	0.000391616	0.00776245	0.373336	0.00281736	0.0253644
17637216	83783	Sult1a1	sulfotransferase family 1A member 1	7.27538	8.50204	7.61444	8.06635	6.26342	7.29205	6.68646	5.64	8.57251	7.86091	7.69092	7.55574	7.86455	6.47048	7.92002	2.62819	0.962282	0.366139	2.62819	-1.0392	-2.73121	0.000934965	0.870581	0.000677159	0.0150446	0.91883	0.00413627
17637226	293489	Slx1b	SLX1 homolog B, structure-specific endonuclease subunit	5.30854	4.82761	4.83423	5.02055	5.19749	5.33906	5.10297	5.48059	5.10472	5.10138	4.75149	5.15541	4.99773	5.28003	5.02825	0.822282	0.979071	1.19068	-1.21613	-1.02138	1.19068	0.064531	0.831483	0.0951973	0.226824	0.890725	0.176096
17637237	155151	Coro1a	coronin 1A	5.87744	5.95752	5.69575	5.68669	5.39569	5.40809	5.65055	5.37015	5.17343	5.07299	4.93936	4.99649	5.80435	5.45612	5.04557	1.273	1.69207	1.3292	1.273	1.69207	1.3292	0.00780299	9.03988e-06	0.00258444	0.0599759	0.00014112	0.0111394
17637250	171366	Ppp4c	protein phosphatase 4, catalytic subunit	7.38338	7.49986	7.40017	7.51001	7.43235	7.41117	7.37804	7.58541	7.14436	6.93162	6.68895	6.7291	7.44835	7.45174	6.87351	0.997654	1.48952	1.49302	-1.00235	1.48952	1.49302	0.977403	0.000235304	0.00022294	0.989557	0.00189324	0.00181473
17637261	24189	Aldoa	aldolase, fructose-bisphosphate A	8.37463	8.45249	8.32558	8.35742	8.54792	8.61114	8.55526	8.51115	8.17498	8.06874	7.99879	8.21302	8.37753	8.55637	8.11388	0.883413	1.20051	1.35894	-1.13197	1.20051	1.35894	0.0846359	0.0160572	0.000415228	0.266504	0.0487829	0.00288495
17637278	293494	Ino80e	INO80 complex subunit E	6.2555	6.23758	5.83196	6.23517	6.53308	6.23799	6.2084	6.34323	6.15935	5.96476	6.61851	5.85574	6.14005	6.33067	6.14959	0.876227	0.99341	1.13374	-1.14126	-1.00663	1.13374	0.262632	0.954257	0.286215	0.511826	0.971646	0.408402
17637288	64666	Taok2	TAO kinase 2	7.33948	7.53151	7.33608	7.68132	7.64721	7.62045	7.32337	7.74001	7.57879	7.38024	6.99213	7.75467	7.4721	7.58276	7.42646	0.926163	1.03214	1.11443	-1.07972	1.03214	1.11443	0.500775	0.779781	0.345513	0.719087	0.85713	0.469983
17637310	308986	Tmem219	transmembrane protein 219	6.02404	5.55295	5.73312	5.80374	6.09465	5.96805	5.89739	5.8565	6.17628	5.91467	5.59632	5.95048	5.77846	5.95415	5.90944	0.885346	0.913213	1.03148	-1.1295	-1.09503	1.03148	0.223817	0.358796	0.750818	0.470143	0.501496	0.826495
17637322	293498	Asphd1	aspartate beta-hydroxylase domain containing 1	3.9282	3.42682	3.91069	4.02339	4.07065	3.86114	4.1593	4.00386	4.5044	4.4826	4.59444	4.9751	3.82228	4.02374	4.63914	0.86967	0.567676	0.65275	-1.14986	-1.76157	-1.53198	0.202707	8.91791e-05	0.00111152	0.444765	0.000895342	0.00593872
17637329	64681	Mvp	major vault protein	6.35327	6.13603	6.31181	6.0998	6.51466	6.73506	6.69734	6.51537	6.24197	6.24596	6.30568	6.05377	6.22523	6.61561	6.21185	0.762929	1.00932	1.32295	-1.31074	1.00932	1.32295	0.00328502	0.905306	0.00258176	0.0350324	0.941521	0.0111371
17637346	293500	Pagr1	Paxip1-associated glutamate-rich protein 1	5.06967	5.12727	4.84692	4.81603	4.97902	5.06946	4.72962	5.27984	5.10601	4.86944	4.46651	5.05779	4.96497	5.01448	4.87494	0.966265	1.06439	1.10156	-1.03491	1.06439	1.10156	0.758509	0.57761	0.391775	0.883833	0.700854	0.515879
17637352	361651	Prrt2	proline-rich transmembrane protein 2	3.67537	4.56439	3.96793	4.21883	3.7651	4.2974	3.98007	3.35599	3.83466	3.63326	4.13395	4.06809	4.10663	3.84964	3.91749	1.19498	1.14008	0.954058	1.19498	1.14008	-1.04815	0.246676	0.388625	0.754306	0.496749	0.530749	0.829251
17637364	293502	Kif22	kinesin family member 22	5.73145	4.92938	5.39125	5.02338	5.56434	5.34693	5.33132	5.23812	5.15679	5.01023	4.74854	4.94032	5.26887	5.37018	4.96397	0.932186	1.23533	1.3252	-1.07275	1.23533	1.3252	0.549214	0.0858982	0.0274053	0.755184	0.174426	0.0671385
17637385	293504	Qprt	quinolinate phosphoribosyltransferase	3.69878	4.02526	3.65524	3.50165	3.42878	3.87858	3.39299	3.51937	3.37502	3.52089	3.37344	3.54655	3.72023	3.55493	3.45398	1.1214	1.20268	1.07248	1.1214	1.20268	1.07248	0.251776	0.0746783	0.477416	0.5013	0.156117	0.598012
17637391	24796	Spn	sialophorin	5.17294	5.47274	5.10255	5.37918	5.08761	5.4292	5.21138	5.18508	4.74902	5.11866	4.86532	4.32836	5.28185	5.22832	4.76534	1.0378	1.4305	1.37839	1.0378	1.4305	1.37839	0.738797	0.00542995	0.0106831	0.873645	0.0211793	0.0324238
17637393	293505	Cd2bp2	Cd2 (cytoplasmic tail) binding protein 2	7.43061	6.93303	7.4459	7.45748	7.22473	7.50653	7.19109	7.38138	6.39974	6.52794	6.29312	6.89044	7.31675	7.32593	6.52781	0.993659	1.72781	1.73884	-1.00638	1.72781	1.73884	0.953845	0.000169926	0.000152396	0.980082	0.00146419	0.00135699
17637402	365372	Tbc1d10b	TBC1 domain family, member 10b	6.09546	5.70471	5.80474	6.06748	6.0183	5.93463	5.97468	6.4367	5.40395	5.51978	5.27971	5.81366	5.9181	6.09108	5.50427	0.887009	1.33221	1.50191	-1.12738	1.33221	1.50191	0.274174	0.0164656	0.0017187	0.523077	0.0496847	0.0081842
17637425	192252	Dctpp1	dCTP pyrophosphatase 1	5.28567	5.37168	5.12022	4.87998	5.10573	4.81922	4.99254	4.74507	4.78139	4.83174	4.78138	4.60277	5.16439	4.91564	4.74932	1.18817	1.33336	1.12219	1.18817	1.33336	1.12219	0.0747668	0.00624626	0.218946	0.247108	0.0236509	0.333742
17637431	308993	Sephs2	selenophosphate synthetase 2	4.96742	4.16563	4.8456	4.69364	4.77792	4.6235	5.0327	5.23166	4.55497	4.30668	4.85502	4.28645	4.66807	4.91645	4.50078	0.841843	1.12295	1.33392	-1.18787	1.12295	1.33392	0.21364	0.395033	0.04674	0.457604	0.537348	0.101381
17637433	102553763	Znf768	zinc finger protein 768	5.25857	5.20949	5.12478	5.09365	5.11134	5.19585	4.99465	5.75799	4.54132	4.59129	5.36552	4.97003	5.17162	5.26496	4.86704	0.937354	1.23506	1.3176	-1.06683	1.23506	1.3176	0.631856	0.132202	0.0554604	0.814037	0.239946	0.115694
17637453	102554302	LOC102554302	zinc finger protein 688-like	7.12809	6.59895	6.36188	6.84744	6.87313	6.73521	5.86252	6.69152	7.07339	6.83724	6.80239	6.42467	6.73409	6.5406	6.78442	1.14353	0.965712	0.844502	1.14353	-1.03551	-1.18413	0.398758	0.824153	0.291207	0.638548	0.886061	0.414178
17637477	308998	Zfp629	zinc finger protein 629	6.7789	6.89173	6.80099	7.28446	6.71425	6.59846	6.25487	7.14336	6.25076	6.36267	6.52325	7.15638	6.93902	6.67774	6.57327	1.19854	1.28855	1.0751	1.19854	1.28855	1.0751	0.240562	0.108225	0.63173	0.489293	0.207259	0.731501
17637482	293514	Bcl7c	BAF chromatin remodeling complex subunit BCL7C	5.23538	4.74399	5.24363	5.27118	5.11726	4.96764	5.04837	5.08841	4.98013	4.66272	4.76598	4.85543	5.12354	5.05542	4.81606	1.04835	1.23755	1.18047	1.04835	1.23755	1.18047	0.609618	0.0334201	0.0877382	0.797697	0.0849528	0.16489
17637490	293515	Ctf2	cardiotrophin 2	3.24455	3.38272	3.67418	3.5062	3.7665	3.69453	3.64441	3.37601	3.48714	3.55925	3.35489	3.39171	3.45191	3.62036	3.44825	0.889801	1.00255	1.12671	-1.12385	1.00255	1.12671	0.195318	0.976792	0.186335	0.435367	0.985636	0.295498
17637493	24923	Stx1b	syntaxin 1B	3.28992	3.68628	2.91817	3.44611	3.09254	3.41117	3.11442	3.08898	3.72533	3.70583	3.80344	4.06016	3.33512	3.17678	3.82369	1.11601	0.712732	0.638644	1.11601	-1.40305	-1.56582	0.326931	0.00728772	0.000973182	0.573511	0.0265446	0.00535289
[truncated: 12,189 more rows]
